# Supplementary material for: Unveiling the sedentary epidemic through insights from college students in Guangdong
Source: Sci Rep. 2025 Oct 8;15:35197. doi: 10.1038/s41598-025-19018-2 (PMC12508183; doi:10.1038/s41598-025-19018-2)
Supplement: Supplementary file 1 — Supplementary Information. [file 41598_2025_19018_MOESM1_ESM.xlsx]

## Sheet: Sheet1
序号	提交答卷时间	所用时间	来源	来源详情	来自IP	1、您的性别是	2、您的年级为	3、您的专业为	4、您在假期的居住地为	5、您的身高为（cm）	6、您的体重为（kg）	7、您是否吸烟	8、您是否饮酒	9、看电视或电影(包括 VCR/DVD 视频)	10、玩计算机或电子游戏	11、玩手机	12、静坐听音乐（收音机、广播、CD、磁带等）	13、静坐状态下打电话	14、静坐状态的工作与学习(处理文档、电子邮件等)	15、静坐状态的阅读（包括电子书）	16、演奏或练习乐器	17、做手工或艺术创作等静止性的事情	18、坐车或开车出行（轿车/公共汽车/火车/地铁）	19、看电视或电影(包括 VCR/DVD 视频)	20、玩计算机或电子游戏	21、玩手机	22、静坐听音乐（收音机、广播、CD、磁带等）	23、静坐状态下打电话	24、静坐状态的工作与学习(处理文档、电子邮件等)	25、静坐状态的阅读（包括电子书）	26、演奏或练习乐器	27、做手工或艺术创作等静止性的事情	28、坐车或开车出行（轿车/公共汽车/火车/地铁）
1	2025/1/23 15:31:18	93秒	微信	N/A	223.104.78.156(广东-广州)	女	大三	文学类	乡村	155	46	否	否	1小时	没有	1 小时	1 小时	没有	2 小时	1 小时	没有	30 分钟	15 分钟及以下	没有	15 分钟及以下	2 小时	1 小时	没有	1 小时	1 小时	没有	30 分钟	1 小时
2	2025/1/23 15:31:35	91秒	微信	N/A	223.104.71.104(广东-汕头)	女	大三	医学类	乡村	160	42.5	否	否	30 分钟	没有	6 小时及以上	1 小时	没有	3 小时	15 分钟及以下	没有	1 小时	1 小时	1 小时	没有	6 小时及以上	30 分钟	没有	30 分钟	30 分钟	30 分钟	2 小时	2 小时
3	2025/1/23 15:50:26	66秒	微信	N/A	116.31.178.221(广东-汕头)	男	大五	经济管理类	城镇	250	150	是	是	6 小时及以上	6 小时及以上	6 小时及以上	6 小时及以上	6 小时及以上	6 小时及以上	6 小时及以上	6 小时及以上	6 小时及以上	6 小时及以上	6 小时及以上	6 小时及以上	没有	没有	没有	6 小时及以上	6 小时及以上	6 小时及以上	6 小时及以上	3 小时
4	2025/1/23 16:05:48	134秒	微信	N/A	39.144.135.180(广西-南宁)	女	大三	医学类	城镇	150	51	否	否	3 小时	没有	5 小时	没有	没有	6 小时及以上	没有	没有	没有	30 分钟	1 小时	没有	6 小时及以上	没有	没有	3 小时	没有	30 分钟	没有	30 分钟
5	2025/1/23 16:24:04	117秒	微信	N/A	180.91.176.99(广东-广州)	男	大三	文学类	城镇	195	95	否	否	15 分钟及以下	2 小时	6 小时及以上	6 小时及以上	15 分钟及以下	1 小时	15 分钟及以下	没有	没有	没有	没有	2 小时	2 小时	6 小时及以上	30 分钟	30 分钟	30 分钟	没有	没有	没有
6	2025/1/23 16:24:38	71秒	微信	N/A	223.104.66.166(广东-广州)	女	大三	文学类	城镇	160	54	否	是	15 分钟及以下	30 分钟	6 小时及以上	1 小时	没有	30 分钟	没有	没有	没有	15 分钟及以下	15 分钟及以下	30 分钟	6 小时及以上	1 小时	没有	30 分钟	没有	没有	没有	15 分钟及以下
7	2025/1/23 16:26:19	119秒	微信	N/A	120.231.150.232(广东-清远)	女	大二	艺术类	城镇	170	85	是	是	2 小时	没有	6 小时及以上	30 分钟	15 分钟及以下	没有	没有	2 小时	30 分钟	15 分钟及以下	2 小时	没有	6 小时及以上	30 分钟	15 分钟及以下	15 分钟及以下	15 分钟及以下	3 小时	30 分钟	15 分钟及以下
8	2025/1/23 16:33:22	230秒	微信	N/A	112.97.242.88(广东-东莞)	女	大三	艺术类	乡村	158	36	否	否	15 分钟及以下	没有	3 小时	1 小时	1 小时	1 小时	30 分钟	没有	2 小时	1 小时	没有	没有	4 小时	没有	没有	没有	没有	没有	没有	30 分钟
9	2025/1/23 16:45:54	476秒	微信	N/A	183.46.129.239(广东-汕头)	女	大三	医学类	乡村	168	62	否	是	4 小时	15 分钟及以下	6 小时及以上	15 分钟及以下	没有	6 小时及以上	15 分钟及以下	没有	没有	30 分钟	4 小时	15 分钟及以下	6 小时及以上	15 分钟及以下	没有	1 小时	15 分钟及以下	没有	没有	15 分钟及以下
10	2025/1/23 16:57:54	110秒	微信	N/A	120.229.84.152(广东-深圳)	女	大五	文学类	乡村	183	74	否	否	15 分钟及以下	15 分钟及以下	15 分钟及以下	5 小时	5 小时	5 小时	5 小时	6 小时及以上	5 小时	没有	15 分钟及以下	15 分钟及以下	没有	5 小时	5 小时	5 小时	5 小时	5 小时	5 小时	5 小时
11	2025/1/23 17:46:20	87秒	微信	N/A	223.74.125.111(广东-汕头)	女	大三	艺术类	城镇	160	90	是	否	1小时	5 小时	6 小时及以上	15 分钟及以下	没有	30 分钟	1 小时	没有	没有	没有	30 分钟	1 小时	30 分钟	3 小时	没有	没有	没有	没有	没有	没有
12	2025/1/23 17:54:40	66秒	微信	N/A	223.74.140.78(广东-潮州)	男	大一	理工类	城镇	180	63	否	否	6 小时及以上	2 小时	6 小时及以上	1 小时	15 分钟及以下	没有	没有	没有	没有	15 分钟及以下	6 小时及以上	2 小时	6 小时及以上	1 小时	15 分钟及以下	没有	没有	没有	没有	15 分钟及以下
13	2025/1/23 18:17:35	91秒	微信	N/A	223.104.70.67(广东-揭阳)	女	大三	医学类	乡村	164	58	否	否	30 分钟	30 分钟	2 小时	15 分钟及以下	15 分钟及以下	1 小时	1 小时	没有	没有	没有	2 小时	2 小时	2 小时	没有	没有	没有	1 小时	没有	没有	没有
14	2025/1/23 18:23:02	130秒	微信	N/A	112.96.128.119(广东-广州)	男	大三	理工类	乡村	165	55	否	否	2 小时	5 小时	5 小时	1 小时	1 小时	5 小时	1 小时	15 分钟及以下	1 小时	2 小时	5 小时	6 小时及以上	6 小时及以上	1 小时	1 小时	2 小时	1 小时	30 分钟	30 分钟	2 小时
15	2025/1/23 18:31:16	104秒	微信	N/A	223.104.85.197(广东-珠海)	男	大三	医学类	城镇	173	61	否	否	2 小时	2 小时	2 小时	4 小时	没有	6 小时及以上	2 小时	2 小时	没有	2 小时	3 小时	6 小时及以上	6 小时及以上	5 小时	没有	3 小时	2 小时	2 小时	没有	4 小时
16	2025/1/23 19:10:53	200秒	微信	N/A	223.104.66.245(广东-广州)	女	大三	医学类	乡村	150	45	否	否	没有	没有	6 小时及以上	6 小时及以上	30 分钟	6 小时及以上	6 小时及以上	30 分钟	没有	2 小时	1 小时	没有	没有	6 小时及以上	1 小时	4 小时	6 小时及以上	30 分钟	没有	没有
17	2025/1/23 19:19:13	133秒	微信	N/A	117.136.34.179(广东-东莞)	女	大二	医学类	乡村	155	84	否	否	1小时	没有	2 小时	30 分钟	没有	没有	没有	没有	没有	没有	6 小时及以上	没有	6 小时及以上	1 小时	没有	30 分钟	没有	没有	没有	1 小时
18	2025/1/24 1:06:17	265秒	微信	N/A	124.240.118.110(广东-佛山)	男	大三	经济管理类	城镇	183	73	是	是	4 小时	4 小时	6 小时及以上	4 小时	4 小时	2 小时	15 分钟及以下	1 小时	2 小时	3 小时	4 小时	2 小时	6 小时及以上	4 小时	2 小时	2 小时	2 小时	1 小时	1 小时	1 小时
19	2025/1/24 10:24:59	96秒	微信	N/A	183.4.41.46(广东-汕头)	男	大二	理工类	城镇	170	50	否	是	没有	1 小时	3 小时	没有	没有	5 小时	2 小时	2 小时	没有	15 分钟及以下	没有	2 小时	2 小时	没有	2 小时	3 小时	2 小时	2 小时	没有	2 小时
20	2025/3/22 14:38:10	218秒	微信	N/A	120.230.127.45(广东-广州)	女	大二	经济管理类	城镇	150	60	否	否	1小时	30 分钟	5 小时	2 小时	30 分钟	30 分钟	2 小时	1 小时	2 小时	2 小时	15 分钟及以下	没有	2 小时	2 小时	2 小时	1 小时	30 分钟	2 小时	30 分钟	4 小时
21	2025/3/22 14:39:31	240秒	微信	N/A	120.230.138.94(广东-广州)	女	大三	艺术类	城镇	162	59	否	否	4 小时	4 小时	4 小时	3 小时	5 小时	5 小时	5 小时	5 小时	3 小时	3 小时	5 小时	3 小时	3 小时	4 小时	5 小时	4 小时	15 分钟及以下	4 小时	4 小时	4 小时
22	2025/3/22 14:42:48	228秒	微信	N/A	120.230.138.59(广东-广州)	男	大一	医学类	城镇	168	61	是	否	3 小时	2 小时	3 小时	2 小时	2 小时	2 小时	3 小时	3 小时	4 小时	2 小时	3 小时	3 小时	3 小时	2 小时	3 小时	4 小时	3 小时	4 小时	4 小时	4 小时
23	2025/3/22 14:43:35	207秒	微信	N/A	120.230.139.84(广东-广州)	女	大二	文学类	城镇	162	61	否	否	1小时	30 分钟	30 分钟	2 小时	15 分钟及以下	1 小时	30 分钟	2 小时	1 小时	1 小时	30 分钟	1 小时	30 分钟	30 分钟	1 小时	1 小时	4 小时	2 小时	30 分钟	1 小时
24	2025/3/22 14:46:46	257秒	微信	N/A	223.74.71.249(广东-佛山)	男	大三	理工类	乡村	175	78	是	是	30 分钟	15 分钟及以下	1 小时	15 分钟及以下	1 小时	15 分钟及以下	30 分钟	15 分钟及以下	1 小时	15 分钟及以下	30 分钟	30 分钟	15 分钟及以下	1 小时	15 分钟及以下	30 分钟	30 分钟	15 分钟及以下	30 分钟	1 小时
25	2025/3/22 14:47:39	213秒	微信	N/A	27.38.223.187(广东-深圳)	男	大一	医学类	城镇	180	60	否	否	2 小时	1 小时	1 小时	3 小时	1 小时	2 小时	1 小时	3 小时	2 小时	3 小时	3 小时	30 分钟	6 小时及以上	2 小时	3 小时	2 小时	1 小时	2 小时	6 小时及以上	1 小时
26	2025/3/22 14:51:17	249秒	微信	N/A	113.78.41.135(广东-东莞)	女	大三	理工类	乡村	151	61	否	否	没有	没有	15 分钟及以下	没有	没有	15 分钟及以下	没有	没有	没有	15 分钟及以下	没有	没有	15 分钟及以下	15 分钟及以下	没有	没有	没有	没有	30 分钟	15 分钟及以下
27	2025/3/22 14:52:04	231秒	微信	N/A	119.2.235.228(广东-广州)	男	大四	文学类	城镇	170	58	否	否	3 小时	3 小时	5 小时	4 小时	2 小时	6 小时及以上	2 小时	5 小时	4 小时	2 小时	3 小时	2 小时	4 小时	2 小时	4 小时	1 小时	2 小时	3 小时	3 小时	3 小时
28	2025/3/22 14:54:28	248秒	微信	N/A	27.38.223.195(广东-深圳)	男	大二	医学类	城镇	184	61	是	否	2 小时	2 小时	1 小时	2 小时	6 小时及以上	2 小时	2 小时	2 小时	没有	3 小时	4 小时	2 小时	2 小时	3 小时	2 小时	3 小时	30 分钟	1 小时	2 小时	2 小时
29	2025/3/22 14:55:57	251秒	微信	N/A	163.204.219.126(广东-韶关)	女	大三	理工类	乡村	156	54	否	否	2 小时	没有	6 小时及以上	1 小时	6 小时及以上	3 小时	4 小时	1 小时	3 小时	2 小时	5 小时	1 小时	2 小时	3 小时	2 小时	1 小时	1 小时	2 小时	1 小时	1 小时
30	2025/3/22 14:59:06	225秒	微信	N/A	27.38.223.214(广东-深圳)	男	大三	医学类	乡村	180	58	是	否	6 小时及以上	5 小时	5 小时	6 小时及以上	没有	6 小时及以上	6 小时及以上	6 小时及以上	6 小时及以上	15 分钟及以下	6 小时及以上	5 小时	6 小时及以上	6 小时及以上	5 小时	6 小时及以上	5 小时	30 分钟	6 小时及以上	没有
31	2025/3/22 14:59:56	198秒	微信	N/A	27.38.237.143(广东-深圳)	男	大四	文学类	乡村	171	65	否	是	2 小时	2 小时	30 分钟	1 小时	1 小时	没有	1 小时	2 小时	6 小时及以上	1 小时	3 小时	1 小时	没有	1 小时	1 小时	没有	3 小时	2 小时	2 小时	2 小时
32	2025/3/22 15:03:29	276秒	微信	N/A	120.230.87.143(广东-广州)	女	大一	文学类	城镇	153	59	否	否	3 小时	没有	2 小时	30 分钟	2 小时	5 小时	2 小时	4 小时	2 小时	4 小时	2 小时	4 小时	3 小时	4 小时	4 小时	4 小时	3 小时	3 小时	3 小时	2 小时
33	2025/3/22 15:04:18	262秒	微信	N/A	119.132.144.175(广东-惠州)	女	大二	医学类	乡村	159	60	否	否	1小时	2 小时	3 小时	1 小时	6 小时及以上	2 小时	30 分钟	2 小时	15 分钟及以下	4 小时	2 小时	1 小时	2 小时	2 小时	30 分钟	1 小时	2 小时	30 分钟	没有	4 小时
34	2025/3/22 15:08:02	213秒	微信	N/A	27.38.240.255(广东-深圳)	女	大二	经济管理类	乡村	159	59	否	否	4 小时	1 小时	5 小时	4 小时	3 小时	5 小时	3 小时	5 小时	4 小时	3 小时	6 小时及以上	4 小时	5 小时	4 小时	5 小时	3 小时	1 小时	5 小时	4 小时	1 小时
35	2025/3/22 15:08:38	193秒	微信	N/A	120.230.90.180(广东-广州)	男	大三	艺术类	城镇	176	80	是	是	2 小时	2 小时	1 小时	4 小时	2 小时	1 小时	3 小时	2 小时	1 小时	3 小时	3 小时	2 小时	3 小时	4 小时	2 小时	没有	3 小时	1 小时	2 小时	2 小时
36	2025/3/22 15:12:44	277秒	微信	N/A	58.250.221.37(广东-深圳)	女	大二	艺术类	乡村	161	45	否	否	2 小时	1 小时	1 小时	1 小时	1 小时	2 小时	1 小时	2 小时	1 小时	2 小时	2 小时	2 小时	2 小时	3 小时	1 小时	2 小时	3 小时	1 小时	2 小时	3 小时
37	2025/3/22 15:13:31	203秒	微信	N/A	120.230.89.132(广东-广州)	男	大四	文学类	乡村	181	60	否	是	15 分钟及以下	15 分钟及以下	30 分钟	15 分钟及以下	没有	6 小时及以上	30 分钟	15 分钟及以下	15 分钟及以下	没有	30 分钟	30 分钟	没有	2 小时	没有	2 小时	15 分钟及以下	30 分钟	3 小时	没有
38	2025/3/22 15:18:14	255秒	微信	N/A	120.230.93.164(广东-广州)	男	大二	医学类	城镇	169	69	否	否	3 小时	2 小时	没有	2 小时	2 小时	4 小时	4 小时	3 小时	3 小时	3 小时	2 小时	6 小时及以上	4 小时	4 小时	2 小时	3 小时	4 小时	3 小时	2 小时	3 小时
39	2025/3/22 15:18:54	218秒	微信	N/A	27.36.152.139(广东-佛山)	男	大三	艺术类	城镇	181	78	是	否	30 分钟	1 小时	30 分钟	1 小时	1 小时	15 分钟及以下	1 小时	30 分钟	15 分钟及以下	6 小时及以上	30 分钟	30 分钟	15 分钟及以下	15 分钟及以下	6 小时及以上	15 分钟及以下	1 小时	30 分钟	15 分钟及以下	15 分钟及以下
40	2025/3/22 15:22:24	237秒	微信	N/A	120.230.99.100(广东-广州)	女	大三	艺术类	乡村	166	59	否	是	30 分钟	1 小时	15 分钟及以下	30 分钟	30 分钟	30 分钟	1 小时	1 小时	15 分钟及以下	30 分钟	15 分钟及以下	1 小时	15 分钟及以下	1 小时	15 分钟及以下	6 小时及以上	30 分钟	30 分钟	15 分钟及以下	1 小时
41	2025/3/22 15:23:06	275秒	微信	N/A	120.230.99.228(广东-广州)	女	大二	文学类	城镇	171	59	否	否	1小时	2 小时	2 小时	没有	2 小时	4 小时	1 小时	1 小时	2 小时	1 小时	30 分钟	3 小时	1 小时	1 小时	1 小时	30 分钟	1 小时	2 小时	1 小时	1 小时
42	2025/3/22 15:26:38	225秒	微信	N/A	120.231.138.77(广东-广州)	女	大四	经济管理类	乡村	154	46	否	否	3 小时	4 小时	4 小时	2 小时	3 小时	2 小时	5 小时	4 小时	30 分钟	4 小时	3 小时	没有	3 小时	4 小时	30 分钟	2 小时	6 小时及以上	3 小时	2 小时	5 小时
43	2025/3/22 15:27:22	213秒	微信	N/A	120.230.99.184(广东-广州)	男	大一	艺术类	城镇	175	79	否	是	2 小时	30 分钟	1 小时	1 小时	1 小时	3 小时	3 小时	没有	2 小时	2 小时	1 小时	2 小时	2 小时	2 小时	2 小时	1 小时	2 小时	3 小时	4 小时	30 分钟
44	2025/3/22 15:30:32	192秒	微信	N/A	113.78.76.203(广东-东莞)	男	大三	医学类	城镇	178	65	否	否	30 分钟	1 小时	15 分钟及以下	15 分钟及以下	1 小时	6 小时及以上	15 分钟及以下	30 分钟	15 分钟及以下	15 分钟及以下	30 分钟	15 分钟及以下	30 分钟	1 小时	2 小时	30 分钟	1 小时	30 分钟	1 小时	1 小时
45	2025/3/22 15:31:15	257秒	微信	N/A	61.141.161.86(广东-深圳)	男	大二	文学类	乡村	181	68	否	否	6 小时及以上	5 小时	1 小时	6 小时及以上	6 小时及以上	5 小时	3 小时	6 小时及以上	6 小时及以上	5 小时	5 小时	6 小时及以上	6 小时及以上	30 分钟	6 小时及以上	5 小时	6 小时及以上	5 小时	6 小时及以上	30 分钟
46	2025/3/22 15:34:53	255秒	微信	N/A	61.141.163.51(广东-深圳)	女	大二	文学类	城镇	163	51	否	否	2 小时	30 分钟	2 小时	3 小时	2 小时	3 小时	3 小时	1 小时	30 分钟	3 小时	2 小时	1 小时	6 小时及以上	2 小时	1 小时	6 小时及以上	1 小时	2 小时	1 小时	5 小时
47	2025/3/22 15:35:37	269秒	微信	N/A	120.235.13.193(广东-广州)	男	大四	艺术类	城镇	171	68	否	否	1小时	2 小时	2 小时	2 小时	30 分钟	30 分钟	1 小时	30 分钟	5 小时	6 小时及以上	6 小时及以上	1 小时	30 分钟	30 分钟	30 分钟	30 分钟	30 分钟	30 分钟	30 分钟	3 小时
48	2025/3/22 15:39:46	271秒	微信	N/A	120.235.158.99(广东-广州)	男	大五	医学类	城镇	184	67	否	是	30 分钟	15 分钟及以下	2 小时	15 分钟及以下	1 小时	30 分钟	30 分钟	30 分钟	30 分钟	15 分钟及以下	1 小时	15 分钟及以下	6 小时及以上	30 分钟	1 小时	30 分钟	30 分钟	15 分钟及以下	5 小时	1 小时
49	2025/3/22 15:40:33	221秒	微信	N/A	120.229.239.157(广东-揭阳)	男	大一	文学类	城镇	174	62	是	否	3 小时	2 小时	6 小时及以上	6 小时及以上	4 小时	2 小时	3 小时	4 小时	2 小时	5 小时	4 小时	4 小时	4 小时	没有	2 小时	3 小时	2 小时	3 小时	4 小时	3 小时
50	2025/3/22 15:44:00	213秒	微信	N/A	113.78.78.110(广东-东莞)	女	大一	医学类	乡村	171	49	否	否	1小时	30 分钟	3 小时	2 小时	2 小时	1 小时	1 小时	1 小时	30 分钟	1 小时	4 小时	1 小时	30 分钟	1 小时	30 分钟	1 小时	1 小时	4 小时	1 小时	1 小时
51	2025/3/22 15:45:59	210秒	微信	N/A	61.141.167.96(广东-深圳)	女	大一	医学类	乡村	162	47	否	是	30 分钟	15 分钟及以下	1 小时	1 小时	30 分钟	30 分钟	30 分钟	15 分钟及以下	1 小时	15 分钟及以下	30 分钟	30 分钟	1 小时	30 分钟	30 分钟	15 分钟及以下	1 小时	6 小时及以上	1 小时	15 分钟及以下
52	2025/3/22 15:48:41	257秒	微信	N/A	120.235.177.23(广东-广州)	男	大三	艺术类	城镇	177	85	是	否	2 小时	5 小时	3 小时	1 小时	1 小时	3 小时	3 小时	3 小时	3 小时	2 小时	2 小时	2 小时	2 小时	2 小时	1 小时	3 小时	2 小时	2 小时	3 小时	3 小时
53	2025/3/22 15:50:05	233秒	微信	N/A	120.235.179.99(广东-广州)	女	大二	文学类	城镇	164	58	否	否	3 小时	3 小时	4 小时	3 小时	3 小时	4 小时	2 小时	3 小时	4 小时	3 小时	1 小时	4 小时	2 小时	4 小时	3 小时	3 小时	3 小时	2 小时	4 小时	3 小时
54	2025/3/22 15:52:40	269秒	微信	N/A	113.71.213.191(广东-佛山)	男	大四	文学类	乡村	168	66	是	否	2 小时	2 小时	3 小时	30 分钟	1 小时	3 小时	3 小时	2 小时	4 小时	2 小时	4 小时	没有	2 小时	2 小时	2 小时	1 小时	1 小时	1 小时	1 小时	3 小时
55	2025/3/22 15:53:22	272秒	微信	N/A	120.235.189.74(广东-广州)	女	大一	经济管理类	乡村	158	45	否	否	4 小时	5 小时	5 小时	3 小时	3 小时	3 小时	5 小时	30 分钟	4 小时	3 小时	3 小时	5 小时	3 小时	4 小时	4 小时	4 小时	4 小时	5 小时	5 小时	5 小时
56	2025/3/22 15:56:08	256秒	微信	N/A	120.235.20.37(广东-广州)	男	大四	经济管理类	城镇	169	67	否	否	3 小时	3 小时	2 小时	3 小时	2 小时	4 小时	没有	4 小时	3 小时	2 小时	4 小时	3 小时	2 小时	4 小时	3 小时	4 小时	3 小时	4 小时	4 小时	2 小时
57	2025/3/22 15:56:50	222秒	微信	N/A	61.141.175.76(广东-深圳)	女	大一	文学类	乡村	163	52	否	否	4 小时	1 小时	4 小时	4 小时	4 小时	5 小时	3 小时	3 小时	3 小时	3 小时	5 小时	4 小时	3 小时	5 小时	5 小时	4 小时	4 小时	4 小时	5 小时	3 小时
58	2025/3/22 16:00:02	259秒	微信	N/A	61.141.173.38(广东-深圳)	男	大一	经济管理类	城镇	182	58	是	是	3 小时	2 小时	2 小时	3 小时	3 小时	4 小时	4 小时	2 小时	2 小时	30 分钟	3 小时	4 小时	30 分钟	4 小时	4 小时	3 小时	2 小时	3 小时	3 小时	4 小时
59	2025/3/22 16:00:42	204秒	微信	N/A	61.141.174.20(广东-深圳)	女	大三	文学类	城镇	161	45	否	是	3 小时	3 小时	15 分钟及以下	4 小时	4 小时	6 小时及以上	2 小时	4 小时	2 小时	15 分钟及以下	2 小时	2 小时	3 小时	3 小时	4 小时	2 小时	30 分钟	4 小时	3 小时	2 小时
60	2025/3/22 16:04:12	223秒	微信	N/A	120.235.230.56(广东-广州)	女	大二	文学类	城镇	154	53	否	否	3 小时	2 小时	4 小时	4 小时	30 分钟	3 小时	2 小时	3 小时	4 小时	4 小时	3 小时	2 小时	3 小时	4 小时	2 小时	3 小时	2 小时	2 小时	4 小时	2 小时
61	2025/3/22 16:04:57	220秒	微信	N/A	61.141.178.82(广东-深圳)	男	大一	文学类	乡村	175	70	否	是	30 分钟	15 分钟及以下	4 小时	15 分钟及以下	15 分钟及以下	1 小时	15 分钟及以下	6 小时及以上	15 分钟及以下	15 分钟及以下	30 分钟	15 分钟及以下	6 小时及以上	1 小时	30 分钟	1 小时	1 小时	30 分钟	1 小时	1 小时
62	2025/3/22 16:05:38	229秒	微信	N/A	120.235.234.68(广东-广州)	女	大一	文学类	城镇	154	61	否	否	3 小时	2 小时	4 小时	3 小时	4 小时	3 小时	1 小时	2 小时	4 小时	4 小时	3 小时	3 小时	2 小时	2 小时	4 小时	2 小时	4 小时	2 小时	3 小时	3 小时
63	2025/3/22 16:07:53	193秒	微信	N/A	120.236.177.36(广东-广州)	女	大三	经济管理类	城镇	167	48	否	是	1小时	3 小时	30 分钟	30 分钟	30 分钟	1 小时	1 小时	1 小时	2 小时	30 分钟	1 小时	30 分钟	1 小时	30 分钟	2 小时	2 小时	1 小时	30 分钟	1 小时	1 小时
64	2025/3/22 16:08:34	249秒	微信	N/A	61.141.183.27(广东-深圳)	女	大二	文学类	城镇	167	63	否	否	2 小时	5 小时	1 小时	2 小时	4 小时	2 小时	2 小时	3 小时	3 小时	1 小时	4 小时	3 小时	2 小时	30 分钟	3 小时	3 小时	3 小时	30 分钟	3 小时	1 小时
65	2025/3/22 16:11:42	219秒	微信	N/A	61.141.177.58(广东-深圳)	男	大一	医学类	城镇	175	78	否	是	30 分钟	15 分钟及以下	15 分钟及以下	1 小时	1 小时	30 分钟	15 分钟及以下	15 分钟及以下	30 分钟	15 分钟及以下	15 分钟及以下	15 分钟及以下	1 小时	30 分钟	15 分钟及以下	1 小时	4 小时	15 分钟及以下	30 分钟	2 小时
66	2025/3/22 16:12:34	231秒	微信	N/A	116.20.170.120(广东-佛山)	女	大一	经济管理类	城镇	165	53	否	是	1小时	2 小时	30 分钟	2 小时	30 分钟	30 分钟	1 小时	15 分钟及以下	1 小时	30 分钟	4 小时	30 分钟	2 小时	2 小时	2 小时	15 分钟及以下	3 小时	1 小时	1 小时	1 小时
67	2025/3/22 16:15:54	265秒	微信	N/A	120.238.101.116(广东-广州)	女	大四	医学类	城镇	156	62	否	否	3 小时	3 小时	3 小时	3 小时	4 小时	3 小时	4 小时	4 小时	3 小时	4 小时	2 小时	4 小时	4 小时	6 小时及以上	4 小时	2 小时	4 小时	3 小时	4 小时	4 小时
68	2025/3/22 16:16:38	201秒	微信	N/A	61.141.205.19(广东-深圳)	女	大四	文学类	城镇	168	58	否	否	2 小时	3 小时	2 小时	2 小时	1 小时	1 小时	5 小时	1 小时	1 小时	3 小时	1 小时	3 小时	1 小时	3 小时	1 小时	1 小时	2 小时	3 小时	1 小时	3 小时
69	2025/3/22 16:19:54	256秒	微信	N/A	61.141.183.88(广东-深圳)	男	大一	理工类	城镇	182	84	是	否	2 小时	3 小时	3 小时	2 小时	1 小时	1 小时	2 小时	3 小时	2 小时	3 小时	3 小时	2 小时	5 小时	2 小时	2 小时	1 小时	2 小时	3 小时	3 小时	2 小时
70	2025/3/22 16:20:29	229秒	微信	N/A	120.239.72.194(广东-广州)	男	大四	经济管理类	乡村	169	63	否	否	2 小时	2 小时	3 小时	1 小时	2 小时	3 小时	2 小时	2 小时	2 小时	30 分钟	2 小时	2 小时	3 小时	5 小时	1 小时	2 小时	3 小时	3 小时	2 小时	1 小时
71	2025/3/22 16:23:29	217秒	微信	N/A	120.239.73.233(广东-广州)	男	大三	医学类	城镇	170	72	是	是	1小时	1 小时	2 小时	2 小时	1 小时	1 小时	4 小时	1 小时	1 小时	5 小时	30 分钟	4 小时	1 小时	1 小时	30 分钟	2 小时	1 小时	30 分钟	没有	5 小时
72	2025/3/22 16:24:09	197秒	微信	N/A	113.102.139.36(广东-深圳)	女	大四	文学类	乡村	157	45	否	是	30 分钟	15 分钟及以下	15 分钟及以下	30 分钟	30 分钟	15 分钟及以下	30 分钟	1 小时	30 分钟	15 分钟及以下	30 分钟	2 小时	1 小时	30 分钟	1 小时	1 小时	30 分钟	4 小时	30 分钟	1 小时
73	2025/3/22 16:26:16	206秒	微信	N/A	61.141.207.18(广东-深圳)	男	大一	艺术类	城镇	170	77	是	是	2 小时	2 小时	3 小时	3 小时	1 小时	3 小时	3 小时	3 小时	2 小时	1 小时	3 小时	3 小时	6 小时及以上	3 小时	15 分钟及以下	1 小时	5 小时	2 小时	2 小时	1 小时
74	2025/3/22 16:27:34	223秒	微信	N/A	120.239.74.139(广东-广州)	女	大三	艺术类	城镇	167	60	否	否	4 小时	4 小时	5 小时	15 分钟及以下	5 小时	5 小时	3 小时	4 小时	4 小时	5 小时	4 小时	4 小时	3 小时	4 小时	15 分钟及以下	1 小时	5 小时	4 小时	没有	3 小时
75	2025/3/22 16:30:29	227秒	微信	N/A	120.239.73.202(广东-广州)	男	大一	文学类	城镇	182	62	是	否	没有	没有	15 分钟及以下	15 分钟及以下	没有	没有	15 分钟及以下	没有	1 小时	15 分钟及以下	没有	没有	没有	没有	15 分钟及以下	没有	没有	没有	没有	3 小时
76	2025/3/22 16:31:07	243秒	微信	N/A	120.239.77.157(广东-广州)	女	大一	文学类	城镇	159	60	否	否	2 小时	3 小时	1 小时	2 小时	3 小时	3 小时	没有	2 小时	1 小时	2 小时	2 小时	3 小时	2 小时	2 小时	5 小时	3 小时	2 小时	1 小时	1 小时	3 小时
77	2025/3/22 16:34:10	209秒	微信	N/A	120.230.41.114(广东-佛山)	男	大三	经济管理类	乡村	177	62	是	是	2 小时	2 小时	1 小时	3 小时	2 小时	3 小时	1 小时	1 小时	1 小时	3 小时	2 小时	3 小时	2 小时	3 小时	1 小时	3 小时	1 小时	6 小时及以上	1 小时	2 小时
78	2025/3/22 16:34:54	275秒	微信	N/A	120.239.74.120(广东-广州)	男	大二	文学类	城镇	184	82	是	否	1小时	1 小时	1 小时	6 小时及以上	2 小时	30 分钟	30 分钟	4 小时	3 小时	30 分钟	1 小时	2 小时	1 小时	2 小时	30 分钟	30 分钟	5 小时	30 分钟	1 小时	30 分钟
79	2025/3/22 16:38:26	258秒	微信	N/A	113.116.16.111(广东-深圳)	女	大四	经济管理类	城镇	155	57	否	否	1小时	30 分钟	1 小时	2 小时	1 小时	30 分钟	2 小时	2 小时	5 小时	3 小时	30 分钟	3 小时	1 小时	2 小时	2 小时	4 小时	1 小时	3 小时	2 小时	2 小时
80	2025/3/22 16:39:14	257秒	微信	N/A	120.85.112.217(广东-广州)	女	大四	文学类	城镇	162	60	否	否	2 小时	2 小时	没有	3 小时	3 小时	2 小时	3 小时	1 小时	2 小时	2 小时	3 小时	3 小时	4 小时	4 小时	3 小时	1 小时	1 小时	3 小时	2 小时	1 小时
81	2025/3/22 16:41:36	216秒	微信	N/A	120.85.113.222(广东-广州)	女	大四	医学类	城镇	158	46	否	否	1小时	2 小时	2 小时	2 小时	4 小时	6 小时及以上	1 小时	30 分钟	1 小时	1 小时	3 小时	1 小时	2 小时	3 小时	1 小时	2 小时	1 小时	2 小时	2 小时	30 分钟
82	2025/3/22 16:42:20	266秒	微信	N/A	113.118.46.123(广东-深圳)	女	大二	文学类	乡村	163	64	否	是	4 小时	6 小时及以上	没有	3 小时	4 小时	5 小时	5 小时	3 小时	2 小时	4 小时	3 小时	5 小时	3 小时	3 小时	5 小时	5 小时	5 小时	3 小时	3 小时	3 小时
83	2025/3/22 16:45:33	216秒	微信	N/A	113.118.33.231(广东-深圳)	女	大一	文学类	城镇	171	59	否	否	3 小时	3 小时	2 小时	2 小时	3 小时	4 小时	3 小时	5 小时	4 小时	3 小时	2 小时	3 小时	2 小时	2 小时	3 小时	4 小时	2 小时	2 小时	30 分钟	3 小时
84	2025/3/22 16:46:20	227秒	微信	N/A	120.230.54.192(广东-佛山)	男	大五	医学类	城镇	180	67	否	是	2 小时	2 小时	2 小时	2 小时	3 小时	1 小时	3 小时	1 小时	2 小时	2 小时	1 小时	2 小时	没有	1 小时	3 小时	1 小时	6 小时及以上	3 小时	1 小时	3 小时
85	2025/3/22 16:50:11	230秒	微信	N/A	120.239.209.180(广东-揭阳)	男	大三	经济管理类	乡村	169	73	是	否	30 分钟	15 分钟及以下	15 分钟及以下	6 小时及以上	30 分钟	6 小时及以上	30 分钟	1 小时	30 分钟	30 分钟	15 分钟及以下	30 分钟	1 小时	15 分钟及以下	30 分钟	3 小时	15 分钟及以下	15 分钟及以下	30 分钟	1 小时
86	2025/3/22 16:51:00	195秒	微信	N/A	120.85.143.137(广东-广州)	男	大二	经济管理类	城镇	171	73	否	否	3 小时	2 小时	6 小时及以上	4 小时	2 小时	4 小时	4 小时	3 小时	4 小时	2 小时	3 小时	3 小时	2 小时	4 小时	3 小时	2 小时	3 小时	2 小时	3 小时	1 小时
87	2025/3/22 16:54:10	264秒	微信	N/A	120.85.186.223(广东-广州)	男	大一	理工类	城镇	173	65	是	是	2 小时	30 分钟	1 小时	3 小时	2 小时	2 小时	1 小时	15 分钟及以下	3 小时	2 小时	2 小时	3 小时	2 小时	3 小时	2 小时	1 小时	2 小时	3 小时	1 小时	30 分钟
88	2025/3/22 16:54:56	200秒	微信	N/A	120.85.253.174(广东-广州)	男	大三	医学类	乡村	171	82	是	否	3 小时	5 小时	2 小时	15 分钟及以下	4 小时	2 小时	2 小时	没有	3 小时	4 小时	3 小时	2 小时	6 小时及以上	30 分钟	3 小时	3 小时	2 小时	3 小时	3 小时	4 小时
89	2025/3/22 16:59:28	191秒	微信	N/A	121.33.160.141(广东-广州)	女	大二	文学类	城镇	171	45	否	否	3 小时	3 小时	4 小时	3 小时	4 小时	3 小时	4 小时	3 小时	4 小时	15 分钟及以下	4 小时	2 小时	2 小时	4 小时	4 小时	3 小时	2 小时	3 小时	4 小时	没有
90	2025/3/22 17:00:23	274秒	微信	N/A	113.76.226.40(广东-珠海)	男	大二	艺术类	城镇	179	59	否	是	30 分钟	3 小时	30 分钟	6 小时及以上	30 分钟	3 小时	1 小时	1 小时	1 小时	1 小时	15 分钟及以下	4 小时	30 分钟	30 分钟	1 小时	1 小时	15 分钟及以下	15 分钟及以下	15 分钟及以下	30 分钟
91	2025/3/22 17:04:31	189秒	微信	N/A	121.33.147.200(广东-广州)	男	大二	艺术类	城镇	171	62	否	否	1小时	3 小时	2 小时	2 小时	6 小时及以上	2 小时	30 分钟	2 小时	1 小时	3 小时	6 小时及以上	30 分钟	1 小时	3 小时	30 分钟	2 小时	30 分钟	30 分钟	1 小时	1 小时
92	2025/3/22 17:05:38	215秒	微信	N/A	113.76.41.98(广东-珠海)	男	大三	理工类	乡村	170	74	是	是	5 小时	4 小时	4 小时	4 小时	4 小时	4 小时	5 小时	6 小时及以上	5 小时	6 小时及以上	4 小时	1 小时	6 小时及以上	5 小时	4 小时	4 小时	6 小时及以上	6 小时及以上	6 小时及以上	5 小时
93	2025/3/22 17:08:27	216秒	微信	N/A	124.240.10.179(广东-广州)	女	大三	经济管理类	城镇	150	62	否	否	4 小时	4 小时	6 小时及以上	4 小时	6 小时及以上	5 小时	5 小时	6 小时及以上	4 小时	30 分钟	5 小时	5 小时	5 小时	4 小时	3 小时	4 小时	3 小时	3 小时	4 小时	4 小时
94	2025/3/22 17:09:16	254秒	微信	N/A	119.132.68.222(广东-珠海)	男	大一	医学类	乡村	177	72	否	是	15 分钟及以下	没有	没有	1 小时	没有	30 分钟	15 分钟及以下	没有	15 分钟及以下	没有	没有	15 分钟及以下	30 分钟	30 分钟	30 分钟	1 小时	没有	15 分钟及以下	30 分钟	15 分钟及以下
95	2025/3/22 17:12:55	242秒	微信	N/A	183.19.143.1(广东-肇庆)	女	大一	文学类	城镇	161	46	否	否	1小时	30 分钟	1 小时	5 小时	没有	15 分钟及以下	2 小时	3 小时	2 小时	4 小时	1 小时	1 小时	1 小时	1 小时	30 分钟	30 分钟	2 小时	30 分钟	1 小时	2 小时
96	2025/3/22 17:13:41	224秒	微信	N/A	183.49.253.97(广东-东莞)	男	大三	文学类	城镇	171	62	是	是	15 分钟及以下	4 小时	没有	30 分钟	没有	30 分钟	没有	15 分钟及以下	5 小时	15 分钟及以下	15 分钟及以下	没有	没有	没有	30 分钟	30 分钟	没有	15 分钟及以下	15 分钟及以下	30 分钟
97	2025/3/22 17:16:53	246秒	微信	N/A	113.90.235.195(广东-深圳)	男	大五	医学类	城镇	169	69	是	否	5 小时	6 小时及以上	1 小时	4 小时	5 小时	4 小时	6 小时及以上	4 小时	5 小时	4 小时	4 小时	15 分钟及以下	5 小时	6 小时及以上	6 小时及以上	6 小时及以上	5 小时	4 小时	5 小时	6 小时及以上
98	2025/3/22 17:17:41	203秒	微信	N/A	113.89.107.157(广东-深圳)	女	大三	医学类	乡村	152	47	否	是	2 小时	1 小时	2 小时	1 小时	1 小时	1 小时	5 小时	2 小时	2 小时	3 小时	3 小时	1 小时	1 小时	3 小时	1 小时	15 分钟及以下	3 小时	3 小时	3 小时	1 小时
99	2025/3/22 17:22:20	214秒	微信	N/A	219.136.146.75(广东-广州)	女	大三	经济管理类	城镇	157	52	否	是	30 分钟	30 分钟	6 小时及以上	30 分钟	30 分钟	15 分钟及以下	4 小时	1 小时	1 小时	没有	3 小时	1 小时	15 分钟及以下	15 分钟及以下	1 小时	30 分钟	没有	30 分钟	15 分钟及以下	1 小时
100	2025/3/22 17:23:57	218秒	微信	N/A	219.136.147.97(广东-广州)	女	大四	文学类	乡村	162	64	否	否	4 小时	5 小时	5 小时	5 小时	5 小时	5 小时	3 小时	5 小时	4 小时	5 小时	5 小时	5 小时	2 小时	15 分钟及以下	3 小时	3 小时	5 小时	4 小时	3 小时	5 小时
101	2025/3/22 17:28:35	228秒	微信	N/A	116.24.188.153(广东-深圳)	女	大四	文学类	城镇	171	51	否	否	1小时	2 小时	1 小时	15 分钟及以下	30 分钟	1 小时	2 小时	30 分钟	2 小时	2 小时	2 小时	1 小时	4 小时	没有	30 分钟	30 分钟	30 分钟	5 小时	2 小时	1 小时
102	2025/3/22 17:29:17	234秒	微信	N/A	120.231.22.166(广东-湛江)	女	大三	经济管理类	乡村	165	54	否	是	30 分钟	30 分钟	30 分钟	15 分钟及以下	30 分钟	15 分钟及以下	30 分钟	6 小时及以上	15 分钟及以下	1 小时	6 小时及以上	30 分钟	15 分钟及以下	15 分钟及以下	15 分钟及以下	30 分钟	30 分钟	6 小时及以上	15 分钟及以下	没有
103	2025/3/22 17:32:49	212秒	微信	N/A	219.136.146.77(广东-广州)	男	大二	经济管理类	乡村	183	81	否	是	30 分钟	30 分钟	30 分钟	1 小时	15 分钟及以下	1 小时	15 分钟及以下	没有	15 分钟及以下	15 分钟及以下	30 分钟	15 分钟及以下	30 分钟	5 小时	1 小时	30 分钟	15 分钟及以下	30 分钟	30 分钟	15 分钟及以下
104	2025/3/22 17:33:36	248秒	微信	N/A	219.136.146.50(广东-广州)	女	大一	艺术类	城镇	166	62	否	是	2 小时	3 小时	1 小时	3 小时	2 小时	1 小时	2 小时	5 小时	2 小时	2 小时	1 小时	2 小时	没有	没有	3 小时	3 小时	2 小时	1 小时	没有	3 小时
105	2025/3/22 17:36:11	231秒	微信	N/A	120.239.20.74(广东-汕头)	女	大四	理工类	乡村	157	53	是	是	2 小时	1 小时	6 小时及以上	3 小时	2 小时	3 小时	1 小时	1 小时	1 小时	1 小时	1 小时	2 小时	1 小时	1 小时	2 小时	5 小时	3 小时	1 小时	2 小时	1 小时
106	2025/3/22 17:36:54	192秒	微信	N/A	219.136.146.71(广东-广州)	女	大三	经济管理类	乡村	157	53	否	否	1小时	2 小时	1 小时	6 小时及以上	1 小时	2 小时	1 小时	30 分钟	30 分钟	1 小时	2 小时	1 小时	1 小时	1 小时	1 小时	5 小时	1 小时	30 分钟	30 分钟	30 分钟
107	2025/3/22 17:40:07	274秒	微信	N/A	120.235.121.168(广东-惠州)	男	大二	艺术类	城镇	180	58	是	否	4 小时	4 小时	4 小时	3 小时	5 小时	3 小时	5 小时	1 小时	5 小时	3 小时	3 小时	5 小时	5 小时	3 小时	没有	4 小时	5 小时	3 小时	3 小时	4 小时
108	2025/3/22 17:41:29	273秒	微信	N/A	219.136.153.28(广东-广州)	女	大二	文学类	城镇	153	52	否	否	1小时	1 小时	1 小时	30 分钟	1 小时	30 分钟	1 小时	30 分钟	1 小时	1 小时	1 小时	1 小时	30 分钟	30 分钟	2 小时	2 小时	2 小时	30 分钟	1 小时	2 小时
109	2025/3/22 17:44:07	195秒	微信	N/A	120.231.27.189(广东-湛江)	男	大四	医学类	城镇	172	69	否	否	3 小时	2 小时	4 小时	4 小时	2 小时	3 小时	4 小时	6 小时及以上	4 小时	3 小时	3 小时	4 小时	3 小时	30 分钟	4 小时	3 小时	3 小时	3 小时	2 小时	2 小时
110	2025/3/22 17:45:21	198秒	微信	N/A	223.74.47.77(广东-潮州)	女	大一	医学类	乡村	152	45	是	是	2 小时	1 小时	3 小时	1 小时	没有	1 小时	1 小时	3 小时	1 小时	15 分钟及以下	3 小时	1 小时	3 小时	3 小时	2 小时	1 小时	2 小时	1 小时	1 小时	1 小时
111	2025/3/22 17:48:41	245秒	微信	N/A	119.123.25.103(广东-深圳)	男	大一	艺术类	城镇	173	70	是	是	3 小时	1 小时	4 小时	4 小时	2 小时	3 小时	4 小时	2 小时	4 小时	4 小时	2 小时	3 小时	30 分钟	2 小时	4 小时	2 小时	4 小时	2 小时	2 小时	4 小时
112	2025/3/22 17:50:04	210秒	微信	N/A	219.136.153.96(广东-广州)	女	大四	文学类	城镇	156	55	否	否	3 小时	15 分钟及以下	2 小时	2 小时	4 小时	4 小时	2 小时	4 小时	4 小时	2 小时	4 小时	2 小时	6 小时及以上	3 小时	4 小时	3 小时	3 小时	4 小时	2 小时	2 小时
113	2025/3/22 17:53:04	213秒	微信	N/A	219.136.79.215(广东-广州)	女	大一	文学类	城镇	171	47	否	否	1小时	6 小时及以上	2 小时	30 分钟	2 小时	1 小时	30 分钟	2 小时	2 小时	30 分钟	1 小时	30 分钟	1 小时	4 小时	1 小时	1 小时	4 小时	1 小时	6 小时及以上	30 分钟
114	2025/3/22 17:53:51	191秒	微信	N/A	219.136.46.146(广东-广州)	男	大四	文学类	城镇	175	62	否	否	没有	15 分钟及以下	没有	2 小时	6 小时及以上	15 分钟及以下	没有	没有	15 分钟及以下	没有	1 小时	没有	没有	没有	没有	没有	没有	没有	没有	4 小时
115	2025/3/22 17:56:21	238秒	微信	N/A	119.123.54.186(广东-深圳)	男	大一	经济管理类	城镇	175	84	否	否	2 小时	3 小时	没有	2 小时	3 小时	3 小时	3 小时	30 分钟	6 小时及以上	3 小时	3 小时	4 小时	2 小时	2 小时	2 小时	1 小时	1 小时	1 小时	1 小时	2 小时
116	2025/3/22 17:57:37	216秒	微信	N/A	119.123.78.253(广东-深圳)	男	大四	艺术类	城镇	178	75	否	是	1小时	30 分钟	2 小时	2 小时	6 小时及以上	1 小时	30 分钟	15 分钟及以下	30 分钟	1 小时	没有	30 分钟	2 小时	1 小时	1 小时	30 分钟	30 分钟	4 小时	3 小时	3 小时
117	2025/3/22 18:01:07	236秒	微信	N/A	119.136.131.11(广东-深圳)	女	大三	文学类	乡村	164	51	否	否	30 分钟	1 小时	30 分钟	1 小时	2 小时	15 分钟及以下	4 小时	15 分钟及以下	30 分钟	30 分钟	15 分钟及以下	4 小时	30 分钟	1 小时	15 分钟及以下	15 分钟及以下	30 分钟	30 分钟	30 分钟	30 分钟
118	2025/3/22 18:01:48	191秒	微信	N/A	219.137.49.173(广东-广州)	女	大一	文学类	城镇	159	57	否	否	3 小时	3 小时	3 小时	4 小时	3 小时	4 小时	3 小时	4 小时	3 小时	3 小时	2 小时	3 小时	3 小时	2 小时	3 小时	3 小时	3 小时	1 小时	3 小时	4 小时
119	2025/3/22 18:05:01	229秒	微信	N/A	119.136.128.44(广东-深圳)	女	大一	文学类	城镇	156	49	否	否	2 小时	1 小时	2 小时	3 小时	2 小时	1 小时	2 小时	15 分钟及以下	1 小时	1 小时	1 小时	2 小时	6 小时及以上	30 分钟	3 小时	5 小时	1 小时	1 小时	1 小时	5 小时
120	2025/3/22 18:05:42	195秒	微信	N/A	120.235.43.244(广东-佛山)	女	大三	理工类	城镇	169	47	否	是	3 小时	3 小时	1 小时	4 小时	4 小时	3 小时	4 小时	3 小时	5 小时	2 小时	3 小时	4 小时	4 小时	4 小时	4 小时	4 小时	3 小时	2 小时	2 小时	2 小时
121	2025/3/22 18:09:09	269秒	微信	N/A	223.73.115.251(广东-广州)	女	大三	文学类	城镇	169	54	否	否	2 小时	2 小时	2 小时	2 小时	2 小时	3 小时	1 小时	3 小时	4 小时	1 小时	1 小时	3 小时	1 小时	2 小时	30 分钟	1 小时	1 小时	3 小时	1 小时	1 小时
122	2025/3/22 18:10:29	264秒	微信	N/A	119.136.130.74(广东-深圳)	男	大一	艺术类	城镇	183	76	是	是	15 分钟及以下	5 小时	15 分钟及以下	15 分钟及以下	6 小时及以上	15 分钟及以下	3 小时	没有	没有	没有	30 分钟	30 分钟	30 分钟	没有	15 分钟及以下	没有	30 分钟	没有	30 分钟	15 分钟及以下
123	2025/3/22 18:14:23	256秒	微信	N/A	119.136.154.18(广东-深圳)	女	大一	理工类	乡村	160	50	否	否	1小时	2 小时	2 小时	2 小时	30 分钟	30 分钟	2 小时	5 小时	没有	1 小时	2 小时	2 小时	30 分钟	1 小时	30 分钟	2 小时	2 小时	30 分钟	2 小时	1 小时
124	2025/3/22 18:14:58	242秒	微信	N/A	120.231.34.138(广东-湛江)	女	大二	文学类	城镇	151	64	否	是	4 小时	3 小时	6 小时及以上	5 小时	5 小时	3 小时	5 小时	3 小时	3 小时	4 小时	4 小时	4 小时	5 小时	4 小时	4 小时	5 小时	1 小时	5 小时	没有	4 小时
125	2025/3/22 18:18:09	272秒	微信	N/A	163.177.120.37(广东-梅州)	女	大三	医学类	城镇	168	60	否	否	30 分钟	3 小时	6 小时及以上	30 分钟	15 分钟及以下	15 分钟及以下	15 分钟及以下	30 分钟	没有	15 分钟及以下	15 分钟及以下	15 分钟及以下	2 小时	30 分钟	1 小时	15 分钟及以下	15 分钟及以下	30 分钟	1 小时	5 小时
126	2025/3/22 18:18:50	266秒	微信	N/A	113.75.32.246(广东-河源)	女	大三	经济管理类	城镇	162	60	否	是	30 分钟	30 分钟	1 小时	30 分钟	30 分钟	1 小时	30 分钟	1 小时	30 分钟	2 小时	30 分钟	15 分钟及以下	30 分钟	1 小时	15 分钟及以下	15 分钟及以下	30 分钟	15 分钟及以下	没有	3 小时
127	2025/3/22 18:22:54	202秒	微信	N/A	120.239.98.77(广东-韶关)	男	大二	文学类	城镇	170	66	是	否	1小时	6 小时及以上	1 小时	1 小时	6 小时及以上	1 小时	2 小时	2 小时	30 分钟	1 小时	2 小时	1 小时	1 小时	1 小时	4 小时	30 分钟	30 分钟	3 小时	2 小时	30 分钟
128	2025/3/22 18:23:30	266秒	微信	N/A	223.73.123.243(广东-广州)	女	大四	经济管理类	乡村	170	62	否	否	2 小时	1 小时	6 小时及以上	3 小时	3 小时	1 小时	3 小时	1 小时	3 小时	1 小时	2 小时	2 小时	2 小时	2 小时	1 小时	1 小时	1 小时	2 小时	3 小时	1 小时
129	2025/3/22 18:27:29	233秒	微信	N/A	120.229.15.249(广东-深圳)	男	大二	医学类	城镇	173	79	否	否	4 小时	5 小时	5 小时	5 小时	5 小时	3 小时	5 小时	5 小时	4 小时	4 小时	5 小时	5 小时	5 小时	4 小时	3 小时	5 小时	5 小时	3 小时	6 小时及以上	3 小时
130	2025/3/22 18:28:11	250秒	微信	N/A	223.73.219.119(广东-广州)	女	大四	文学类	城镇	164	58	否	否	1小时	30 分钟	1 小时	30 分钟	30 分钟	2 小时	4 小时	30 分钟	1 小时	1 小时	2 小时	2 小时	30 分钟	2 小时	2 小时	1 小时	30 分钟	30 分钟	1 小时	2 小时
131	2025/3/22 18:30:26	257秒	微信	N/A	120.229.201.77(广东-广州)	男	大三	理工类	乡村	179	73	否	否	30 分钟	15 分钟及以下	4 小时	15 分钟及以下	4 小时	15 分钟及以下	1 小时	4 小时	15 分钟及以下	30 分钟	1 小时	15 分钟及以下	30 分钟	15 分钟及以下	30 分钟	30 分钟	1 小时	1 小时	1 小时	30 分钟
132	2025/3/22 18:31:10	268秒	微信	N/A	58.255.66.114(广东-东莞)	女	大四	医学类	乡村	162	51	否	是	3 小时	2 小时	4 小时	4 小时	4 小时	3 小时	2 小时	没有	4 小时	2 小时	3 小时	6 小时及以上	3 小时	2 小时	4 小时	3 小时	2 小时	2 小时	2 小时	3 小时
133	2025/3/22 18:34:27	233秒	微信	N/A	61.140.204.215(广东-广州)	男	大一	医学类	城镇	169	81	是	是	3 小时	3 小时	15 分钟及以下	4 小时	30 分钟	3 小时	3 小时	没有	2 小时	4 小时	4 小时	3 小时	3 小时	4 小时	3 小时	2 小时	4 小时	2 小时	4 小时	没有
134	2025/3/22 18:35:13	216秒	微信	N/A	120.231.37.158(广东-湛江)	男	大一	医学类	城镇	170	59	否	否	3 小时	1 小时	3 小时	15 分钟及以下	2 小时	3 小时	4 小时	4 小时	3 小时	30 分钟	4 小时	4 小时	2 小时	2 小时	3 小时	4 小时	没有	4 小时	2 小时	4 小时
135	2025/3/22 18:39:29	204秒	微信	N/A	163.177.121.89(广东-梅州)	男	大三	医学类	乡村	183	67	是	否	3 小时	3 小时	3 小时	4 小时	3 小时	4 小时	4 小时	4 小时	2 小时	4 小时	2 小时	2 小时	30 分钟	15 分钟及以下	3 小时	4 小时	2 小时	3 小时	2 小时	2 小时
136	2025/3/22 18:40:09	239秒	微信	N/A	120.229.201.95(广东-广州)	女	大二	医学类	城镇	170	51	否	否	3 小时	4 小时	4 小时	3 小时	2 小时	3 小时	3 小时	1 小时	2 小时	2 小时	2 小时	3 小时	2 小时	2 小时	30 分钟	2 小时	4 小时	3 小时	6 小时及以上	3 小时
137	2025/3/22 18:45:35	203秒	微信	N/A	113.108.133.197(广东-广州)	男	大三	理工类	城镇	177	80	否	是	2 小时	2 小时	1 小时	1 小时	没有	3 小时	2 小时	3 小时	1 小时	3 小时	3 小时	4 小时	3 小时	1 小时	1 小时	3 小时	1 小时	3 小时	3 小时	6 小时及以上
138	2025/3/22 18:46:08	258秒	微信	N/A	113.109.206.63(广东-广州)	女	大一	医学类	城镇	168	45	否	否	1小时	1 小时	2 小时	2 小时	2 小时	30 分钟	1 小时	2 小时	没有	30 分钟	2 小时	1 小时	30 分钟	2 小时	2 小时	2 小时	2 小时	1 小时	2 小时	1 小时
139	2025/3/22 18:49:14	221秒	微信	N/A	223.73.245.167(广东-中山)	女	大五	医学类	乡村	168	55	否	否	2 小时	1 小时	2 小时	3 小时	5 小时	2 小时	3 小时	2 小时	没有	2 小时	3 小时	3 小时	2 小时	2 小时	2 小时	6 小时及以上	2 小时	2 小时	2 小时	3 小时
140	2025/3/22 18:49:47	233秒	微信	N/A	119.129.227.185(广东-广州)	女	大五	医学类	城镇	153	52	否	是	4 小时	4 小时	3 小时	5 小时	4 小时	3 小时	4 小时	4 小时	3 小时	4 小时	5 小时	4 小时	5 小时	6 小时及以上	6 小时及以上	3 小时	5 小时	5 小时	5 小时	没有
141	2025/3/22 18:50:19	230秒	微信	N/A	120.229.36.194(广东-深圳)	女	大三	经济管理类	乡村	170	49	否	否	2 小时	3 小时	1 小时	3 小时	1 小时	3 小时	1 小时	2 小时	4 小时	1 小时	3 小时	2 小时	3 小时	1 小时	2 小时	3 小时	2 小时	2 小时	1 小时	3 小时
142	2025/3/22 18:53:28	253秒	微信	N/A	120.239.137.81(广东-湛江)	女	大一	艺术类	城镇	153	64	否	否	30 分钟	15 分钟及以下	1 小时	30 分钟	1 小时	3 小时	1 小时	没有	1 小时	3 小时	4 小时	30 分钟	15 分钟及以下	30 分钟	30 分钟	15 分钟及以下	3 小时	30 分钟	1 小时	2 小时
143	2025/3/22 18:54:07	190秒	微信	N/A	119.130.121.167(广东-广州)	男	大二	经济管理类	乡村	184	58	否	否	2 小时	3 小时	2 小时	4 小时	1 小时	2 小时	2 小时	没有	3 小时	3 小时	5 小时	2 小时	15 分钟及以下	1 小时	3 小时	1 小时	1 小时	1 小时	3 小时	2 小时
144	2025/3/22 18:58:04	196秒	微信	N/A	120.239.138.42(广东-湛江)	女	大三	理工类	乡村	150	53	否	是	5 小时	4 小时	4 小时	4 小时	5 小时	6 小时及以上	6 小时及以上	4 小时	6 小时及以上	5 小时	6 小时及以上	5 小时	4 小时	6 小时及以上	6 小时及以上	4 小时	5 小时	5 小时	5 小时	6 小时及以上
145	2025/3/22 18:58:42	241秒	微信	N/A	120.229.48.243(广东-深圳)	男	大一	理工类	乡村	173	81	是	否	4 小时	5 小时	6 小时及以上	3 小时	5 小时	1 小时	3 小时	5 小时	5 小时	3 小时	3 小时	3 小时	5 小时	没有	5 小时	3 小时	3 小时	4 小时	5 小时	没有
146	2025/3/22 19:01:04	274秒	微信	N/A	120.229.58.126(广东-深圳)	女	大二	理工类	乡村	154	56	否	否	1小时	2 小时	4 小时	30 分钟	2 小时	1 小时	1 小时	30 分钟	2 小时	1 小时	2 小时	1 小时	5 小时	5 小时	1 小时	1 小时	30 分钟	1 小时	1 小时	1 小时
147	2025/3/22 19:02:08	255秒	微信	N/A	119.131.178.114(广东-广州)	女	大三	医学类	城镇	171	64	否	是	3 小时	4 小时	4 小时	3 小时	3 小时	30 分钟	1 小时	30 分钟	15 分钟及以下	没有	2 小时	3 小时	3 小时	2 小时	2 小时	4 小时	3 小时	4 小时	4 小时	4 小时
148	2025/3/22 19:04:21	260秒	微信	N/A	120.229.64.197(广东-深圳)	女	大二	文学类	城镇	150	61	否	否	4 小时	4 小时	3 小时	3 小时	6 小时及以上	4 小时	4 小时	3 小时	4 小时	4 小时	5 小时	6 小时及以上	4 小时	3 小时	2 小时	4 小时	3 小时	2 小时	4 小时	3 小时
149	2025/3/22 19:04:54	253秒	微信	N/A	119.130.239.211(广东-广州)	男	大三	艺术类	城镇	184	68	否	否	3 小时	4 小时	4 小时	4 小时	3 小时	3 小时	2 小时	2 小时	4 小时	4 小时	4 小时	3 小时	3 小时	3 小时	2 小时	4 小时	5 小时	2 小时	2 小时	4 小时
150	2025/3/22 19:09:11	247秒	微信	N/A	116.31.55.33(广东-珠海)	女	大二	理工类	城镇	160	62	否	否	2 小时	1 小时	1 小时	没有	3 小时	2 小时	1 小时	1 小时	1 小时	3 小时	3 小时	3 小时	1 小时	2 小时	1 小时	2 小时	3 小时	3 小时	30 分钟	2 小时
151	2025/3/22 19:09:31	209秒	微信	N/A	120.239.141.29(广东-湛江)	男	大一	理工类	城镇	181	80	否	否	30 分钟	4 小时	没有	1 小时	30 分钟	2 小时	6 小时及以上	30 分钟	30 分钟	15 分钟及以下	15 分钟及以下	1 小时	5 小时	没有	1 小时	1 小时	没有	1 小时	15 分钟及以下	2 小时
152	2025/3/22 19:12:13	198秒	微信	N/A	120.239.143.12(广东-湛江)	女	大二	医学类	城镇	169	60	否	否	1小时	2 小时	30 分钟	30 分钟	30 分钟	30 分钟	1 小时	1 小时	2 小时	2 小时	30 分钟	30 分钟	2 小时	30 分钟	1 小时	30 分钟	30 分钟	6 小时及以上	2 小时	15 分钟及以下
153	2025/3/22 19:12:51	225秒	微信	N/A	120.239.143.59(广东-湛江)	女	大四	文学类	乡村	171	58	否	是	3 小时	2 小时	2 小时	没有	2 小时	6 小时及以上	4 小时	3 小时	3 小时	2 小时	2 小时	2 小时	5 小时	2 小时	3 小时	3 小时	3 小时	4 小时	4 小时	3 小时
154	2025/3/22 19:15:37	260秒	微信	N/A	120.239.141.85(广东-湛江)	男	大三	医学类	乡村	169	83	否	否	2 小时	1 小时	1 小时	3 小时	2 小时	3 小时	6 小时及以上	1 小时	3 小时	1 小时	3 小时	1 小时	1 小时	4 小时	2 小时	3 小时	3 小时	2 小时	没有	1 小时
155	2025/3/22 19:16:18	226秒	微信	N/A	120.229.78.104(广东-深圳)	男	大四	艺术类	城镇	174	70	是	否	4 小时	3 小时	5 小时	30 分钟	4 小时	3 小时	5 小时	3 小时	4 小时	4 小时	5 小时	5 小时	5 小时	4 小时	4 小时	4 小时	4 小时	3 小时	4 小时	3 小时
156	2025/3/22 19:16:53	277秒	微信	N/A	120.239.58.209(广东-佛山)	男	大二	医学类	城镇	174	78	是	是	4 小时	4 小时	3 小时	1 小时	5 小时	4 小时	5 小时	3 小时	3 小时	5 小时	3 小时	5 小时	4 小时	5 小时	15 分钟及以下	3 小时	4 小时	4 小时	5 小时	3 小时
157	2025/3/22 19:19:01	250秒	微信	N/A	120.230.110.233(广东-广州)	女	大一	文学类	城镇	150	60	否	否	1小时	30 分钟	30 分钟	2 小时	1 小时	1 小时	2 小时	2 小时	2 小时	3 小时	1 小时	30 分钟	1 小时	2 小时	5 小时	1 小时	2 小时	1 小时	2 小时	2 小时
158	2025/3/22 19:19:39	244秒	微信	N/A	120.229.79.141(广东-深圳)	女	大四	经济管理类	城镇	154	54	否	否	1小时	1 小时	2 小时	30 分钟	5 小时	1 小时	30 分钟	2 小时	1 小时	2 小时	1 小时	1 小时	30 分钟	6 小时及以上	2 小时	30 分钟	2 小时	1 小时	4 小时	30 分钟
159	2025/3/22 19:22:22	233秒	微信	N/A	119.120.192.4(广东-潮州)	女	大五	医学类	乡村	159	46	否	是	3 小时	2 小时	4 小时	4 小时	没有	3 小时	2 小时	4 小时	2 小时	2 小时	3 小时	3 小时	2 小时	4 小时	2 小时	3 小时	没有	3 小时	4 小时	4 小时
160	2025/3/22 19:23:01	266秒	微信	N/A	120.230.117.235(广东-广州)	女	大二	文学类	城镇	161	63	否	否	2 小时	2 小时	3 小时	1 小时	3 小时	1 小时	1 小时	3 小时	1 小时	2 小时	2 小时	4 小时	3 小时	1 小时	3 小时	没有	5 小时	2 小时	1 小时	1 小时
161	2025/3/22 19:25:53	243秒	微信	N/A	120.229.87.216(广东-深圳)	男	大三	经济管理类	乡村	179	66	是	否	4 小时	5 小时	6 小时及以上	4 小时	5 小时	4 小时	3 小时	4 小时	4 小时	5 小时	4 小时	4 小时	2 小时	5 小时	4 小时	4 小时	3 小时	2 小时	4 小时	5 小时
162	2025/3/22 19:26:24	248秒	微信	N/A	183.50.34.174(广东-汕头)	男	大二	理工类	城镇	168	79	是	否	5 小时	5 小时	6 小时及以上	3 小时	4 小时	6 小时及以上	15 分钟及以下	6 小时及以上	6 小时及以上	4 小时	6 小时及以上	4 小时	1 小时	5 小时	6 小时及以上	6 小时及以上	6 小时及以上	5 小时	6 小时及以上	6 小时及以上
163	2025/3/22 19:29:11	235秒	微信	N/A	120.229.88.242(广东-深圳)	男	大四	艺术类	城镇	169	77	是	是	1小时	1 小时	2 小时	1 小时	2 小时	2 小时	30 分钟	1 小时	30 分钟	1 小时	30 分钟	15 分钟及以下	1 小时	30 分钟	1 小时	2 小时	30 分钟	没有	30 分钟	2 小时
164	2025/3/22 19:29:46	235秒	微信	N/A	120.239.146.66(广东-湛江)	男	大一	理工类	城镇	178	73	否	是	2 小时	2 小时	2 小时	4 小时	2 小时	2 小时	1 小时	6 小时及以上	3 小时	3 小时	2 小时	3 小时	3 小时	2 小时	6 小时及以上	3 小时	3 小时	2 小时	1 小时	3 小时
165	2025/3/22 19:32:23	266秒	微信	N/A	120.230.123.201(广东-广州)	女	大二	文学类	城镇	160	57	否	否	2 小时	2 小时	2 小时	3 小时	1 小时	1 小时	1 小时	3 小时	2 小时	没有	3 小时	3 小时	2 小时	6 小时及以上	5 小时	2 小时	1 小时	3 小时	2 小时	2 小时
166	2025/3/22 19:32:55	278秒	微信	N/A	120.231.209.42(广东-深圳)	男	大二	理工类	城镇	183	63	否	否	1小时	15 分钟及以下	30 分钟	30 分钟	没有	30 分钟	2 小时	1 小时	30 分钟	30 分钟	6 小时及以上	2 小时	3 小时	1 小时	1 小时	5 小时	30 分钟	2 小时	30 分钟	30 分钟
167	2025/3/22 19:33:23	226秒	微信	N/A	120.87.158.189(广东-佛山)	男	大一	文学类	城镇	180	66	否	是	15 分钟及以下	没有	15 分钟及以下	15 分钟及以下	15 分钟及以下	没有	没有	15 分钟及以下	没有	15 分钟及以下	30 分钟	15 分钟及以下	没有	没有	6 小时及以上	30 分钟	没有	15 分钟及以下	30 分钟	没有
168	2025/3/22 19:35:29	259秒	微信	N/A	119.132.60.46(广东-珠海)	男	大二	医学类	乡村	173	63	是	否	3 小时	4 小时	2 小时	4 小时	4 小时	4 小时	3 小时	4 小时	2 小时	2 小时	2 小时	2 小时	2 小时	4 小时	2 小时	3 小时	2 小时	1 小时	3 小时	3 小时
169	2025/3/22 19:36:03	235秒	微信	N/A	120.230.121.233(广东-广州)	男	大三	艺术类	城镇	183	70	否	否	2 小时	2 小时	3 小时	1 小时	2 小时	2 小时	3 小时	3 小时	2 小时	6 小时及以上	1 小时	2 小时	2 小时	2 小时	2 小时	3 小时	2 小时	6 小时及以上	1 小时	1 小时
170	2025/3/22 19:38:47	271秒	微信	N/A	120.230.125.182(广东-广州)	男	大一	理工类	城镇	170	79	否	否	3 小时	4 小时	4 小时	2 小时	3 小时	4 小时	3 小时	4 小时	3 小时	2 小时	2 小时	4 小时	3 小时	2 小时	2 小时	3 小时	4 小时	30 分钟	2 小时	30 分钟
171	2025/3/22 19:39:25	225秒	微信	N/A	120.239.150.32(广东-湛江)	女	大一	经济管理类	乡村	152	62	否	否	1小时	2 小时	2 小时	2 小时	2 小时	1 小时	30 分钟	5 小时	2 小时	30 分钟	没有	6 小时及以上	1 小时	2 小时	2 小时	30 分钟	1 小时	30 分钟	2 小时	1 小时
172	2025/3/22 19:43:09	264秒	微信	N/A	120.239.150.17(广东-湛江)	男	大一	文学类	城镇	176	76	是	否	30 分钟	15 分钟及以下	6 小时及以上	3 小时	30 分钟	15 分钟及以下	5 小时	15 分钟及以下	30 分钟	15 分钟及以下	1 小时	1 小时	15 分钟及以下	15 分钟及以下	30 分钟	6 小时及以上	30 分钟	30 分钟	15 分钟及以下	3 小时
173	2025/3/22 19:43:37	264秒	微信	N/A	59.39.213.162(广东-东莞)	女	大二	文学类	城镇	154	62	否	否	2 小时	3 小时	1 小时	3 小时	2 小时	3 小时	1 小时	2 小时	1 小时	30 分钟	3 小时	1 小时	2 小时	4 小时	3 小时	3 小时	2 小时	6 小时及以上	3 小时	6 小时及以上
174	2025/3/22 19:46:04	237秒	微信	N/A	120.230.126.131(广东-广州)	男	大二	理工类	乡村	172	61	否	否	1小时	1 小时	1 小时	30 分钟	30 分钟	没有	2 小时	30 分钟	2 小时	30 分钟	1 小时	2 小时	30 分钟	30 分钟	30 分钟	1 小时	1 小时	1 小时	1 小时	2 小时
175	2025/3/22 19:46:34	244秒	微信	N/A	183.7.198.228(广东-汕头)	女	大二	文学类	城镇	150	49	否	否	2 小时	2 小时	没有	6 小时及以上	2 小时	1 小时	30 分钟	2 小时	2 小时	1 小时	1 小时	1 小时	6 小时及以上	3 小时	1 小时	1 小时	5 小时	3 小时	2 小时	1 小时
176	2025/3/22 19:49:03	252秒	微信	N/A	120.230.129.143(广东-广州)	女	大二	艺术类	乡村	152	50	是	是	5 小时	4 小时	6 小时及以上	5 小时	6 小时及以上	4 小时	1 小时	4 小时	4 小时	4 小时	1 小时	15 分钟及以下	6 小时及以上	6 小时及以上	6 小时及以上	6 小时及以上	6 小时及以上	4 小时	5 小时	4 小时
177	2025/3/22 19:50:02	231秒	微信	N/A	14.119.181.245(广东-湛江)	男	大五	医学类	乡村	170	70	否	否	3 小时	2 小时	1 小时	4 小时	4 小时	4 小时	3 小时	3 小时	3 小时	3 小时	30 分钟	30 分钟	1 小时	4 小时	4 小时	30 分钟	2 小时	15 分钟及以下	4 小时	3 小时
178	2025/3/22 19:50:30	229秒	微信	N/A	14.126.229.79(广东-江门)	男	大三	理工类	城镇	183	75	否	否	1小时	1 小时	1 小时	30 分钟	2 小时	30 分钟	30 分钟	30 分钟	2 小时	2 小时	30 分钟	1 小时	3 小时	2 小时	1 小时	1 小时	1 小时	30 分钟	1 小时	1 小时
179	2025/3/22 19:53:04	275秒	微信	N/A	120.230.131.190(广东-广州)	女	大三	理工类	乡村	161	46	否	否	2 小时	1 小时	2 小时	2 小时	2 小时	2 小时	2 小时	2 小时	1 小时	2 小时	1 小时	2 小时	6 小时及以上	2 小时	3 小时	1 小时	1 小时	1 小时	30 分钟	2 小时
180	2025/3/22 19:53:39	223秒	微信	N/A	183.29.47.196(广东-河源)	男	大一	经济管理类	城镇	179	68	否	是	2 小时	1 小时	3 小时	2 小时	1 小时	1 小时	没有	2 小时	1 小时	6 小时及以上	3 小时	4 小时	5 小时	2 小时	2 小时	没有	1 小时	4 小时	5 小时	1 小时
181	2025/3/22 19:57:22	230秒	微信	N/A	120.230.139.237(广东-广州)	女	大四	文学类	城镇	159	56	否	否	4 小时	4 小时	3 小时	3 小时	5 小时	4 小时	4 小时	3 小时	1 小时	3 小时	3 小时	5 小时	4 小时	没有	2 小时	6 小时及以上	4 小时	4 小时	5 小时	5 小时
182	2025/3/22 19:57:59	215秒	微信	N/A	180.91.176.124(广东-广州)	女	大一	理工类	城镇	168	46	是	是	15 分钟及以下	15 分钟及以下	没有	30 分钟	没有	30 分钟	30 分钟	4 小时	1 小时	没有	1 小时	5 小时	没有	没有	15 分钟及以下	30 分钟	3 小时	15 分钟及以下	15 分钟及以下	没有
183	2025/3/22 20:01:25	243秒	微信	N/A	14.122.131.229(广东-湛江)	女	大五	医学类	城镇	158	59	是	是	6 小时及以上	5 小时	6 小时及以上	6 小时及以上	5 小时	6 小时及以上	1 小时	6 小时及以上	5 小时	6 小时及以上	6 小时及以上	3 小时	2 小时	6 小时及以上	没有	6 小时及以上	2 小时	没有	6 小时及以上	5 小时
184	2025/3/22 20:02:03	191秒	微信	N/A	120.231.139.189(广东-广州)	女	大三	理工类	城镇	157	52	否	否	1小时	2 小时	30 分钟	2 小时	2 小时	1 小时	2 小时	2 小时	30 分钟	2 小时	2 小时	1 小时	30 分钟	30 分钟	1 小时	6 小时及以上	30 分钟	2 小时	30 分钟	1 小时
185	2025/3/22 20:04:15	235秒	微信	N/A	14.122.149.164(广东-湛江)	男	大四	经济管理类	城镇	168	84	是	是	6 小时及以上	3 小时	30 分钟	6 小时及以上	6 小时及以上	2 小时	6 小时及以上	5 小时	6 小时及以上	6 小时及以上	5 小时	1 小时	6 小时及以上	6 小时及以上	6 小时及以上	5 小时	6 小时及以上	6 小时及以上	6 小时及以上	1 小时
186	2025/3/22 20:04:50	254秒	微信	N/A	14.153.125.164(广东-深圳)	男	大三	理工类	城镇	182	71	否	否	30 分钟	30 分钟	1 小时	15 分钟及以下	6 小时及以上	15 分钟及以下	15 分钟及以下	1 小时	1 小时	15 分钟及以下	2 小时	15 分钟及以下	30 分钟	15 分钟及以下	30 分钟	1 小时	1 小时	15 分钟及以下	30 分钟	15 分钟及以下
187	2025/3/22 20:08:01	250秒	微信	N/A	14.122.148.132(广东-湛江)	男	大四	艺术类	城镇	169	71	否	是	1小时	1 小时	2 小时	2 小时	30 分钟	2 小时	1 小时	没有	3 小时	1 小时	1 小时	30 分钟	6 小时及以上	30 分钟	1 小时	6 小时及以上	2 小时	2 小时	1 小时	1 小时
188	2025/3/22 20:08:37	251秒	微信	N/A	120.235.156.62(广东-广州)	男	大二	理工类	城镇	180	72	是	否	3 小时	4 小时	3 小时	3 小时	30 分钟	4 小时	2 小时	4 小时	2 小时	3 小时	2 小时	4 小时	2 小时	15 分钟及以下	2 小时	2 小时	3 小时	5 小时	4 小时	2 小时
189	2025/3/22 20:11:15	208秒	微信	N/A	157.122.168.153(广东-湛江)	女	大一	理工类	城镇	155	49	否	是	1小时	5 小时	1 小时	1 小时	1 小时	2 小时	2 小时	2 小时	30 分钟	1 小时	1 小时	1 小时	1 小时	15 分钟及以下	1 小时	30 分钟	1 小时	30 分钟	1 小时	1 小时
190	2025/3/22 20:11:55	260秒	微信	N/A	120.234.195.101(广东-广州)	男	大二	艺术类	城镇	179	62	是	否	1小时	2 小时	2 小时	30 分钟	1 小时	没有	1 小时	1 小时	1 小时	1 小时	1 小时	30 分钟	2 小时	1 小时	2 小时	2 小时	30 分钟	2 小时	1 小时	2 小时
191	2025/3/22 20:12:35	279秒	微信	N/A	163.125.223.51(广东-深圳)	女	大一	经济管理类	城镇	155	62	否	否	2 小时	3 小时	4 小时	1 小时	2 小时	1 小时	2 小时	1 小时	1 小时	3 小时	2 小时	1 小时	2 小时	6 小时及以上	2 小时	3 小时	30 分钟	2 小时	2 小时	3 小时
192	2025/3/22 20:14:53	197秒	微信	N/A	163.204.68.169(广东-湛江)	男	大一	文学类	城镇	184	82	是	否	5 小时	15 分钟及以下	5 小时	5 小时	5 小时	6 小时及以上	6 小时及以上	5 小时	5 小时	4 小时	6 小时及以上	4 小时	5 小时	5 小时	4 小时	没有	5 小时	没有	6 小时及以上	2 小时
193	2025/3/22 20:15:36	227秒	微信	N/A	163.125.212.62(广东-深圳)	女	大二	文学类	城镇	157	58	否	否	2 小时	3 小时	6 小时及以上	3 小时	5 小时	4 小时	2 小时	2 小时	没有	3 小时	1 小时	1 小时	2 小时	2 小时	15 分钟及以下	3 小时	4 小时	6 小时及以上	3 小时	2 小时
194	2025/3/22 20:19:17	220秒	微信	N/A	120.235.177.111(广东-广州)	女	大一	文学类	乡村	166	56	否	是	15 分钟及以下	没有	4 小时	5 小时	30 分钟	30 分钟	30 分钟	30 分钟	30 分钟	没有	15 分钟及以下	15 分钟及以下	15 分钟及以下	15 分钟及以下	30 分钟	2 小时	5 小时	没有	15 分钟及以下	15 分钟及以下
195	2025/3/22 20:20:36	226秒	微信	N/A	163.125.223.58(广东-深圳)	男	大二	文学类	城镇	175	78	是	否	3 小时	4 小时	3 小时	4 小时	3 小时	3 小时	2 小时	2 小时	4 小时	2 小时	2 小时	4 小时	2 小时	3 小时	4 小时	没有	2 小时	3 小时	3 小时	3 小时
196	2025/3/22 20:22:59	215秒	微信	N/A	120.235.179.147(广东-广州)	男	大三	理工类	乡村	178	73	是	是	1小时	没有	15 分钟及以下	1 小时	30 分钟	2 小时	1 小时	30 分钟	30 分钟	没有	2 小时	2 小时	30 分钟	1 小时	30 分钟	30 分钟	2 小时	1 小时	2 小时	5 小时
197	2025/3/22 20:23:43	217秒	微信	N/A	120.235.171.116(广东-广州)	男	大三	经济管理类	城镇	183	74	否	否	4 小时	5 小时	4 小时	5 小时	4 小时	4 小时	3 小时	4 小时	3 小时	4 小时	4 小时	3 小时	6 小时及以上	5 小时	15 分钟及以下	3 小时	2 小时	4 小时	3 小时	3 小时
198	2025/3/22 20:27:28	222秒	微信	N/A	163.204.71.146(广东-湛江)	男	大一	理工类	乡村	175	58	否	是	1小时	1 小时	30 分钟	3 小时	30 分钟	30 分钟	2 小时	2 小时	2 小时	30 分钟	2 小时	1 小时	1 小时	2 小时	30 分钟	30 分钟	4 小时	1 小时	1 小时	1 小时
199	2025/3/22 20:28:07	210秒	微信	N/A	163.125.221.39(广东-深圳)	女	大三	文学类	城镇	162	52	否	否	3 小时	2 小时	4 小时	2 小时	3 小时	2 小时	3 小时	2 小时	3 小时	2 小时	2 小时	4 小时	3 小时	4 小时	3 小时	2 小时	3 小时	3 小时	2 小时	3 小时
200	2025/3/22 20:32:25	238秒	微信	N/A	183.21.229.88(广东-韶关)	男	大一	理工类	城镇	171	78	否	否	1小时	2 小时	30 分钟	30 分钟	1 小时	1 小时	5 小时	30 分钟	1 小时	5 小时	30 分钟	5 小时	1 小时	1 小时	30 分钟	1 小时	1 小时	1 小时	1 小时	1 小时
201	2025/3/22 20:33:09	211秒	微信	N/A	183.21.248.94(广东-韶关)	女	大三	理工类	乡村	157	47	否	否	4 小时	4 小时	30 分钟	5 小时	5 小时	3 小时	5 小时	3 小时	2 小时	3 小时	3 小时	5 小时	5 小时	3 小时	3 小时	3 小时	5 小时	4 小时	5 小时	3 小时
202	2025/3/22 20:37:04	279秒	微信	N/A	120.235.170.100(广东-广州)	男	大五	医学类	乡村	174	70	是	否	2 小时	3 小时	1 小时	15 分钟及以下	1 小时	15 分钟及以下	30 分钟	2 小时	2 小时	1 小时	1 小时	2 小时	1 小时	4 小时	1 小时	15 分钟及以下	2 小时	1 小时	3 小时	2 小时
203	2025/3/22 20:37:50	266秒	微信	N/A	163.125.223.63(广东-深圳)	女	大二	文学类	乡村	156	56	否	否	30 分钟	15 分钟及以下	15 分钟及以下	30 分钟	1 小时	30 分钟	1 小时	30 分钟	15 分钟及以下	1 小时	30 分钟	15 分钟及以下	4 小时	30 分钟	6 小时及以上	30 分钟	2 小时	30 分钟	6 小时及以上	15 分钟及以下
204	2025/3/22 20:41:54	267秒	微信	N/A	27.47.87.212(广东-揭阳)	女	大三	艺术类	城镇	161	50	是	是	没有	15 分钟及以下	没有	15 分钟及以下	没有	没有	没有	15 分钟及以下	1 小时	没有	没有	30 分钟	没有	没有	没有	没有	15 分钟及以下	没有	没有	没有
205	2025/3/22 20:42:42	275秒	微信	N/A	163.204.72.109(广东-湛江)	女	大三	文学类	城镇	165	56	否	否	3 小时	2 小时	4 小时	1 小时	3 小时	2 小时	2 小时	3 小时	2 小时	3 小时	3 小时	3 小时	4 小时	4 小时	2 小时	4 小时	1 小时	2 小时	6 小时及以上	4 小时
206	2025/3/22 20:45:52	244秒	微信	N/A	120.235.179.145(广东-广州)	女	大一	文学类	城镇	156	51	否	否	1小时	6 小时及以上	2 小时	1 小时	15 分钟及以下	3 小时	2 小时	没有	1 小时	4 小时	30 分钟	2 小时	2 小时	2 小时	2 小时	30 分钟	30 分钟	30 分钟	1 小时	6 小时及以上
207	2025/3/22 20:46:34	237秒	微信	N/A	183.238.172.101(广东-深圳)	女	大四	文学类	城镇	160	58	否	是	4 小时	4 小时	4 小时	4 小时	3 小时	4 小时	5 小时	5 小时	3 小时	5 小时	5 小时	5 小时	5 小时	3 小时	5 小时	4 小时	15 分钟及以下	5 小时	5 小时	5 小时
208	2025/3/22 20:50:10	275秒	微信	N/A	116.27.212.107(广东-江门)	男	大二	经济管理类	城镇	175	85	否	否	30 分钟	15 分钟及以下	15 分钟及以下	15 分钟及以下	1 小时	30 分钟	15 分钟及以下	15 分钟及以下	1 小时	15 分钟及以下	30 分钟	30 分钟	15 分钟及以下	1 小时	15 分钟及以下	30 分钟	1 小时	30 分钟	5 小时	15 分钟及以下
209	2025/3/22 20:50:48	271秒	微信	N/A	218.18.206.193(广东-深圳)	女	大四	文学类	城镇	157	57	否	否	4 小时	4 小时	4 小时	3 小时	3 小时	4 小时	5 小时	3 小时	3 小时	5 小时	4 小时	5 小时	4 小时	5 小时	5 小时	4 小时	没有	4 小时	5 小时	3 小时
210	2025/3/22 20:54:23	253秒	微信	N/A	163.204.76.140(广东-湛江)	男	大四	医学类	城镇	177	83	是	是	3 小时	4 小时	3 小时	3 小时	3 小时	5 小时	2 小时	4 小时	3 小时	2 小时	4 小时	3 小时	3 小时	4 小时	3 小时	4 小时	2 小时	2 小时	3 小时	4 小时
211	2025/3/22 20:55:00	230秒	微信	N/A	218.18.204.245(广东-深圳)	男	大一	艺术类	城镇	169	85	否	是	3 小时	2 小时	3 小时	4 小时	4 小时	没有	3 小时	3 小时	4 小时	1 小时	4 小时	3 小时	4 小时	3 小时	3 小时	4 小时	3 小时	4 小时	没有	2 小时
212	2025/3/22 20:57:26	197秒	微信	N/A	218.18.206.226(广东-深圳)	女	大五	医学类	乡村	152	59	否	是	3 小时	4 小时	4 小时	2 小时	3 小时	4 小时	3 小时	1 小时	2 小时	3 小时	4 小时	2 小时	4 小时	1 小时	3 小时	2 小时	4 小时	3 小时	4 小时	4 小时
213	2025/3/22 20:58:07	276秒	微信	N/A	163.204.75.201(广东-湛江)	女	大四	理工类	乡村	167	51	否	是	30 分钟	6 小时及以上	没有	30 分钟	15 分钟及以下	15 分钟及以下	15 分钟及以下	15 分钟及以下	1 小时	1 小时	30 分钟	1 小时	1 小时	30 分钟	30 分钟	15 分钟及以下	6 小时及以上	1 小时	30 分钟	6 小时及以上
214	2025/3/22 21:01:27	244秒	微信	N/A	59.39.219.216(广东-东莞)	男	大三	艺术类	城镇	183	70	否	是	5 小时	30 分钟	4 小时	5 小时	6 小时及以上	4 小时	5 小时	5 小时	4 小时	4 小时	5 小时	6 小时及以上	5 小时	6 小时及以上	4 小时	6 小时及以上	5 小时	5 小时	6 小时及以上	6 小时及以上
215	2025/3/22 21:02:05	211秒	微信	N/A	120.239.224.192(广东-梅州)	男	大四	医学类	乡村	176	75	是	否	30 分钟	15 分钟及以下	30 分钟	5 小时	15 分钟及以下	4 小时	15 分钟及以下	30 分钟	30 分钟	15 分钟及以下	30 分钟	15 分钟及以下	15 分钟及以下	3 小时	1 小时	15 分钟及以下	1 小时	15 分钟及以下	1 小时	30 分钟
216	2025/3/22 21:05:24	207秒	微信	N/A	120.235.229.101(广东-广州)	男	大四	艺术类	乡村	172	66	是	是	4 小时	5 小时	5 小时	3 小时	15 分钟及以下	4 小时	5 小时	3 小时	4 小时	4 小时	4 小时	4 小时	3 小时	3 小时	3 小时	3 小时	4 小时	3 小时	5 小时	3 小时
217	2025/3/22 21:05:59	221秒	微信	N/A	113.100.31.52(广东-揭阳)	女	大一	医学类	城镇	168	55	否	否	1小时	30 分钟	1 小时	2 小时	6 小时及以上	2 小时	2 小时	1 小时	30 分钟	没有	1 小时	5 小时	2 小时	1 小时	30 分钟	2 小时	2 小时	2 小时	30 分钟	2 小时
218	2025/3/22 21:09:34	226秒	微信	N/A	183.238.99.189(广东-湛江)	男	大二	艺术类	乡村	174	70	否	是	30 分钟	1 小时	1 小时	2 小时	15 分钟及以下	3 小时	30 分钟	30 分钟	30 分钟	1 小时	3 小时	15 分钟及以下	2 小时	1 小时	30 分钟	30 分钟	15 分钟及以下	30 分钟	1 小时	4 小时
219	2025/3/22 21:10:12	275秒	微信	N/A	223.73.208.121(广东-深圳)	男	大四	经济管理类	城镇	173	69	否	是	30 分钟	3 小时	15 分钟及以下	30 分钟	15 分钟及以下	4 小时	30 分钟	1 小时	1 小时	30 分钟	3 小时	1 小时	1 小时	30 分钟	15 分钟及以下	1 小时	30 分钟	1 小时	1 小时	15 分钟及以下
220	2025/3/22 21:12:39	196秒	微信	N/A	59.39.220.196(广东-东莞)	男	大一	文学类	城镇	183	77	否	是	3 小时	4 小时	1 小时	5 小时	2 小时	5 小时	4 小时	4 小时	2 小时	3 小时	3 小时	3 小时	3 小时	4 小时	4 小时	3 小时	2 小时	2 小时	4 小时	2 小时
221	2025/3/22 21:13:12	222秒	微信	N/A	14.112.46.71(广东-惠州)	女	大二	文学类	城镇	157	49	否	否	1小时	2 小时	1 小时	1 小时	30 分钟	30 分钟	1 小时	1 小时	1 小时	2 小时	30 分钟	1 小时	30 分钟	1 小时	1 小时	1 小时	1 小时	3 小时	1 小时	1 小时
222	2025/3/22 21:16:42	210秒	微信	N/A	59.39.221.238(广东-东莞)	男	大三	经济管理类	乡村	182	79	是	否	2 小时	1 小时	5 小时	2 小时	2 小时	5 小时	2 小时	1 小时	1 小时	3 小时	2 小时	3 小时	2 小时	3 小时	3 小时	6 小时及以上	3 小时	2 小时	15 分钟及以下	1 小时
223	2025/3/22 21:17:18	270秒	微信	N/A	113.76.51.185(广东-珠海)	女	大三	医学类	乡村	152	54	否	是	5 小时	5 小时	6 小时及以上	15 分钟及以下	2 小时	6 小时及以上	3 小时	4 小时	2 小时	1 小时	6 小时及以上	6 小时及以上	4 小时	6 小时及以上	3 小时	5 小时	6 小时及以上	6 小时及以上	6 小时及以上	5 小时
224	2025/3/22 21:19:45	206秒	微信	N/A	223.73.167.120(广东-湛江)	女	大二	文学类	城镇	164	54	否	是	4 小时	5 小时	1 小时	5 小时	4 小时	4 小时	1 小时	5 小时	3 小时	4 小时	4 小时	15 分钟及以下	3 小时	4 小时	3 小时	4 小时	4 小时	5 小时	5 小时	4 小时
225	2025/3/22 21:20:26	224秒	微信	N/A	113.110.2.232(广东-揭阳)	女	大三	理工类	乡村	150	64	否	否	30 分钟	15 分钟及以下	4 小时	15 分钟及以下	1 小时	15 分钟及以下	1 小时	15 分钟及以下	30 分钟	30 分钟	5 小时	15 分钟及以下	15 分钟及以下	15 分钟及以下	30 分钟	30 分钟	15 分钟及以下	没有	30 分钟	15 分钟及以下
226	2025/3/22 21:24:07	226秒	微信	N/A	61.141.152.116(广东-深圳)	女	大四	文学类	城镇	166	59	否	否	1小时	1 小时	30 分钟	6 小时及以上	3 小时	没有	1 小时	30 分钟	1 小时	30 分钟	1 小时	30 分钟	1 小时	1 小时	2 小时	30 分钟	2 小时	2 小时	30 分钟	30 分钟
227	2025/3/22 21:24:45	218秒	微信	N/A	120.230.144.41(广东-江门)	女	大四	理工类	城镇	167	58	是	否	15 分钟及以下	没有	没有	2 小时	15 分钟及以下	6 小时及以上	15 分钟及以下	没有	15 分钟及以下	30 分钟	15 分钟及以下	30 分钟	30 分钟	30 分钟	15 分钟及以下	30 分钟	30 分钟	30 分钟	15 分钟及以下	15 分钟及以下
228	2025/3/22 21:29:23	234秒	微信	N/A	223.73.169.242(广东-湛江)	女	大二	文学类	城镇	155	59	否	否	2 小时	没有	没有	没有	3 小时	3 小时	3 小时	3 小时	1 小时	15 分钟及以下	1 小时	1 小时	2 小时	5 小时	3 小时	1 小时	2 小时	5 小时	1 小时	1 小时
229	2025/3/22 21:30:01	195秒	微信	N/A	113.74.53.40(广东-珠海)	男	大一	经济管理类	城镇	170	63	否	否	1小时	1 小时	1 小时	30 分钟	没有	4 小时	1 小时	30 分钟	1 小时	1 小时	3 小时	2 小时	1 小时	30 分钟	5 小时	1 小时	2 小时	30 分钟	1 小时	1 小时
230	2025/3/22 21:33:42	201秒	微信	N/A	219.136.146.163(广东-广州)	女	大一	文学类	城镇	164	48	否	否	1小时	30 分钟	2 小时	2 小时	30 分钟	30 分钟	1 小时	30 分钟	1 小时	30 分钟	2 小时	2 小时	30 分钟	30 分钟	2 小时	2 小时	30 分钟	1 小时	2 小时	30 分钟
231	2025/3/22 21:34:19	220秒	微信	N/A	219.136.146.238(广东-广州)	男	大二	理工类	乡村	183	77	是	否	30 分钟	2 小时	30 分钟	15 分钟及以下	15 分钟及以下	30 分钟	15 分钟及以下	15 分钟及以下	1 小时	1 小时	1 小时	30 分钟	3 小时	2 小时	30 分钟	30 分钟	1 小时	1 小时	30 分钟	1 小时
232	2025/3/22 21:37:17	203秒	微信	N/A	116.26.142.171(广东-汕头)	女	大三	理工类	乡村	162	46	否	否	1小时	1 小时	1 小时	4 小时	1 小时	30 分钟	30 分钟	2 小时	5 小时	2 小时	2 小时	4 小时	30 分钟	2 小时	1 小时	2 小时	30 分钟	1 小时	1 小时	30 分钟
233	2025/3/22 21:37:54	193秒	微信	N/A	219.136.147.142(广东-广州)	男	大三	艺术类	城镇	169	72	是	是	30 分钟	1 小时	1 小时	15 分钟及以下	1 小时	30 分钟	4 小时	30 分钟	15 分钟及以下	5 小时	30 分钟	30 分钟	30 分钟	1 小时	15 分钟及以下	15 分钟及以下	15 分钟及以下	30 分钟	5 小时	30 分钟
234	2025/3/22 21:41:25	201秒	微信	N/A	59.39.223.122(广东-东莞)	女	大三	理工类	乡村	161	54	否	是	1小时	30 分钟	1 小时	没有	2 小时	2 小时	30 分钟	2 小时	1 小时	30 分钟	30 分钟	1 小时	1 小时	1 小时	1 小时	6 小时及以上	1 小时	2 小时	6 小时及以上	4 小时
235	2025/3/22 21:41:58	202秒	微信	N/A	113.101.109.140(广东-湛江)	男	大四	经济管理类	乡村	172	68	是	否	没有	没有	15 分钟及以下	15 分钟及以下	没有	15 分钟及以下	没有	6 小时及以上	没有	没有	没有	15 分钟及以下	没有	没有	没有	没有	没有	没有	没有	5 小时
236	2025/3/22 21:45:13	227秒	微信	N/A	120.230.153.94(广东-江门)	女	大三	医学类	乡村	155	61	否	是	1小时	4 小时	1 小时	30 分钟	1 小时	6 小时及以上	3 小时	1 小时	2 小时	1 小时	30 分钟	没有	2 小时	2 小时	30 分钟	2 小时	30 分钟	1 小时	1 小时	1 小时
237	2025/3/22 21:45:43	260秒	微信	N/A	113.103.211.127(广东-湛江)	女	大三	文学类	城镇	152	51	否	否	2 小时	2 小时	没有	1 小时	2 小时	3 小时	2 小时	2 小时	1 小时	3 小时	3 小时	2 小时	3 小时	3 小时	2 小时	2 小时	3 小时	2 小时	2 小时	没有
238	2025/3/22 21:49:27	211秒	微信	N/A	219.136.152.171(广东-广州)	女	大一	理工类	城镇	160	51	否	否	2 小时	1 小时	1 小时	2 小时	1 小时	2 小时	1 小时	3 小时	2 小时	1 小时	2 小时	1 小时	3 小时	3 小时	3 小时	2 小时	3 小时	1 小时	3 小时	3 小时
239	2025/3/22 21:50:27	236秒	微信	N/A	61.141.162.210(广东-深圳)	男	大二	医学类	城镇	179	60	是	否	3 小时	4 小时	3 小时	3 小时	6 小时及以上	4 小时	4 小时	3 小时	5 小时	15 分钟及以下	4 小时	4 小时	2 小时	3 小时	2 小时	2 小时	3 小时	3 小时	2 小时	4 小时
240	2025/3/22 21:52:45	245秒	微信	N/A	120.239.241.153(广东-梅州)	女	大二	经济管理类	城镇	171	55	否	否	1小时	30 分钟	1 小时	1 小时	2 小时	30 分钟	1 小时	2 小时	没有	30 分钟	30 分钟	1 小时	2 小时	没有	30 分钟	1 小时	30 分钟	2 小时	2 小时	1 小时
241	2025/3/22 21:53:20	209秒	微信	N/A	112.93.220.194(广东-东莞)	男	大一	理工类	城镇	184	76	否	是	2 小时	1 小时	2 小时	3 小时	3 小时	1 小时	2 小时	1 小时	3 小时	2 小时	1 小时	1 小时	2 小时	1 小时	1 小时	2 小时	2 小时	1 小时	30 分钟	6 小时及以上
242	2025/3/22 21:53:48	217秒	微信	N/A	120.235.250.165(广东-湛江)	女	大二	文学类	城镇	153	54	否	否	1小时	2 小时	2 小时	1 小时	30 分钟	4 小时	30 分钟	2 小时	1 小时	5 小时	30 分钟	2 小时	4 小时	30 分钟	1 小时	1 小时	5 小时	30 分钟	2 小时	1 小时
243	2025/3/22 21:56:52	261秒	微信	N/A	219.136.153.178(广东-广州)	女	大三	文学类	城镇	168	59	否	否	1小时	1 小时	30 分钟	2 小时	1 小时	30 分钟	30 分钟	2 小时	1 小时	30 分钟	1 小时	1 小时	1 小时	1 小时	2 小时	30 分钟	2 小时	30 分钟	30 分钟	2 小时
244	2025/3/22 21:57:25	239秒	微信	N/A	119.135.102.188(广东-湛江)	女	大三	文学类	城镇	169	51	否	否	1小时	2 小时	5 小时	1 小时	2 小时	1 小时	没有	1 小时	没有	30 分钟	4 小时	2 小时	4 小时	1 小时	1 小时	2 小时	30 分钟	2 小时	2 小时	2 小时
245	2025/3/22 21:59:50	267秒	微信	N/A	119.146.249.244(广东-珠海)	女	大三	文学类	城镇	152	53	否	否	2 小时	3 小时	2 小时	2 小时	5 小时	1 小时	4 小时	1 小时	3 小时	1 小时	30 分钟	1 小时	1 小时	3 小时	1 小时	2 小时	1 小时	1 小时	6 小时及以上	3 小时
246	2025/3/22 22:00:50	207秒	微信	N/A	61.141.167.207(广东-深圳)	男	大三	艺术类	城镇	171	81	是	是	1小时	30 分钟	30 分钟	1 小时	1 小时	3 小时	2 小时	1 小时	1 小时	5 小时	1 小时	2 小时	1 小时	30 分钟	1 小时	30 分钟	2 小时	2 小时	1 小时	2 小时
247	2025/3/22 22:04:37	251秒	微信	N/A	219.136.154.183(广东-广州)	男	大一	理工类	城镇	168	69	是	否	2 小时	1 小时	2 小时	1 小时	1 小时	2 小时	1 小时	1 小时	3 小时	1 小时	3 小时	3 小时	1 小时	1 小时	2 小时	2 小时	3 小时	3 小时	3 小时	5 小时
248	2025/3/22 22:05:12	253秒	微信	N/A	120.235.254.212(广东-广州)	男	大二	经济管理类	城镇	180	78	否	否	5 小时	6 小时及以上	6 小时及以上	4 小时	6 小时及以上	4 小时	1 小时	4 小时	4 小时	4 小时	6 小时及以上	6 小时及以上	4 小时	6 小时及以上	5 小时	5 小时	5 小时	5 小时	5 小时	6 小时及以上
249	2025/3/22 22:07:38	191秒	微信	N/A	61.141.168.215(广东-深圳)	女	大三	文学类	城镇	167	59	否	否	1小时	30 分钟	2 小时	30 分钟	2 小时	3 小时	1 小时	30 分钟	30 分钟	1 小时	30 分钟	30 分钟	1 小时	1 小时	4 小时	1 小时	1 小时	5 小时	2 小时	30 分钟
250	2025/3/22 22:08:08	233秒	微信	N/A	120.235.254.192(广东-广州)	男	大三	文学类	乡村	183	79	是	是	4 小时	1 小时	4 小时	3 小时	3 小时	30 分钟	3 小时	4 小时	5 小时	3 小时	5 小时	5 小时	4 小时	没有	5 小时	5 小时	3 小时	15 分钟及以下	3 小时	2 小时
251	2025/3/22 22:10:29	231秒	微信	N/A	219.136.154.101(广东-广州)	女	大四	医学类	乡村	152	61	否	否	2 小时	2 小时	1 小时	1 小时	2 小时	2 小时	2 小时	2 小时	2 小时	没有	1 小时	1 小时	5 小时	3 小时	3 小时	1 小时	3 小时	1 小时	1 小时	1 小时
252	2025/3/22 22:11:05	255秒	微信	N/A	61.141.168.250(广东-深圳)	女	大一	文学类	乡村	156	51	否	是	3 小时	4 小时	3 小时	6 小时及以上	3 小时	3 小时	4 小时	5 小时	4 小时	1 小时	2 小时	3 小时	2 小时	3 小时	3 小时	3 小时	4 小时	4 小时	3 小时	4 小时
253	2025/3/22 22:13:25	190秒	微信	N/A	120.229.119.91(广东-东莞)	女	大五	医学类	城镇	159	49	否	是	2 小时	1 小时	2 小时	2 小时	没有	6 小时及以上	2 小时	3 小时	3 小时	1 小时	1 小时	1 小时	2 小时	30 分钟	1 小时	1 小时	2 小时	1 小时	2 小时	2 小时
254	2025/3/22 22:13:59	210秒	微信	N/A	120.229.251.63(广东-汕头)	女	大二	文学类	城镇	169	63	否	否	3 小时	4 小时	4 小时	3 小时	3 小时	2 小时	1 小时	2 小时	2 小时	2 小时	5 小时	3 小时	4 小时	2 小时	2 小时	4 小时	3 小时	2 小时	4 小时	3 小时
255	2025/3/22 22:17:24	242秒	微信	N/A	61.141.172.167(广东-深圳)	男	大五	医学类	乡村	178	79	否	是	15 分钟及以下	30 分钟	30 分钟	15 分钟及以下	15 分钟及以下	2 小时	30 分钟	没有	15 分钟及以下	30 分钟	没有	30 分钟	30 分钟	30 分钟	30 分钟	15 分钟及以下	15 分钟及以下	15 分钟及以下	15 分钟及以下	没有
256	2025/3/22 22:17:58	220秒	微信	N/A	219.137.148.138(广东-广州)	女	大三	理工类	乡村	154	49	否	否	2 小时	3 小时	1 小时	3 小时	3 小时	15 分钟及以下	3 小时	1 小时	1 小时	3 小时	4 小时	2 小时	1 小时	1 小时	3 小时	1 小时	6 小时及以上	3 小时	2 小时	3 小时
257	2025/3/22 22:21:37	239秒	微信	N/A	120.229.124.58(广东-东莞)	男	大四	理工类	城镇	176	67	是	是	4 小时	4 小时	5 小时	3 小时	5 小时	1 小时	6 小时及以上	没有	5 小时	3 小时	5 小时	3 小时	4 小时	5 小时	30 分钟	没有	5 小时	4 小时	4 小时	5 小时
258	2025/3/22 22:22:12	192秒	微信	N/A	220.198.207.172(广东-广州)	男	大二	经济管理类	城镇	170	60	是	是	没有	4 小时	3 小时	15 分钟及以下	15 分钟及以下	没有	15 分钟及以下	6 小时及以上	没有	15 分钟及以下	没有	没有	没有	30 分钟	没有	没有	没有	没有	15 分钟及以下	没有
259	2025/3/22 22:26:09	198秒	微信	N/A	220.198.223.228(广东-广州)	女	大四	经济管理类	城镇	160	52	否	否	15 分钟及以下	30 分钟	15 分钟及以下	30 分钟	30 分钟	15 分钟及以下	15 分钟及以下	30 分钟	30 分钟	没有	30 分钟	15 分钟及以下	15 分钟及以下	30 分钟	30 分钟	30 分钟	30 分钟	没有	1 小时	没有
260	2025/3/22 22:26:40	217秒	微信	N/A	223.73.175.178(广东-清远)	男	大一	医学类	城镇	183	83	否	是	1小时	2 小时	30 分钟	30 分钟	2 小时	5 小时	30 分钟	1 小时	1 小时	2 小时	30 分钟	2 小时	6 小时及以上	30 分钟	2 小时	2 小时	1 小时	4 小时	6 小时及以上	1 小时
261	2025/3/22 22:29:58	195秒	微信	N/A	220.198.223.190(广东-广州)	女	大四	艺术类	城镇	150	57	否	否	1小时	1 小时	2 小时	6 小时及以上	2 小时	6 小时及以上	1 小时	30 分钟	30 分钟	30 分钟	3 小时	30 分钟	6 小时及以上	1 小时	1 小时	30 分钟	1 小时	1 小时	4 小时	30 分钟
262	2025/3/22 22:30:27	256秒	微信	N/A	220.198.220.243(广东-广州)	女	大三	经济管理类	城镇	153	48	否	否	2 小时	2 小时	3 小时	2 小时	2 小时	1 小时	1 小时	1 小时	没有	3 小时	30 分钟	3 小时	2 小时	2 小时	3 小时	2 小时	2 小时	5 小时	3 小时	2 小时
263	2025/3/22 22:34:12	272秒	微信	N/A	61.141.179.180(广东-深圳)	男	大三	经济管理类	城镇	168	59	否	是	2 小时	1 小时	1 小时	1 小时	3 小时	1 小时	4 小时	3 小时	3 小时	3 小时	1 小时	2 小时	2 小时	2 小时	3 小时	没有	2 小时	3 小时	3 小时	3 小时
264	2025/3/22 22:35:24	226秒	微信	N/A	14.19.6.32(广东-广州)	女	大三	艺术类	乡村	150	46	否	否	4 小时	5 小时	3 小时	4 小时	4 小时	5 小时	5 小时	5 小时	5 小时	3 小时	5 小时	3 小时	3 小时	没有	3 小时	4 小时	5 小时	4 小时	3 小时	5 小时
265	2025/3/22 22:39:24	247秒	微信	N/A	14.19.94.9(广东-广州)	男	大二	经济管理类	乡村	183	73	是	否	1小时	4 小时	1 小时	2 小时	30 分钟	30 分钟	30 分钟	2 小时	1 小时	30 分钟	2 小时	1 小时	5 小时	5 小时	1 小时	1 小时	30 分钟	1 小时	2 小时	4 小时
266	2025/3/22 22:40:01	202秒	微信	N/A	120.239.137.203(广东-湛江)	男	大二	理工类	乡村	176	77	否	否	30 分钟	15 分钟及以下	30 分钟	15 分钟及以下	4 小时	没有	30 分钟	15 分钟及以下	15 分钟及以下	30 分钟	15 分钟及以下	15 分钟及以下	15 分钟及以下	1 小时	15 分钟及以下	1 小时	15 分钟及以下	2 小时	15 分钟及以下	1 小时
267	2025/3/22 22:44:00	225秒	微信	N/A	116.23.84.5(广东-广州)	女	大一	文学类	城镇	153	55	否	否	2 小时	1 小时	4 小时	2 小时	2 小时	3 小时	2 小时	3 小时	4 小时	1 小时	3 小时	2 小时	6 小时及以上	2 小时	2 小时	3 小时	1 小时	1 小时	2 小时	2 小时
268	2025/3/22 22:44:38	242秒	微信	N/A	120.235.55.134(广东-东莞)	女	大一	文学类	城镇	167	45	否	否	30 分钟	6 小时及以上	5 小时	15 分钟及以下	30 分钟	30 分钟	15 分钟及以下	1 小时	30 分钟	30 分钟	15 分钟及以下	1 小时	1 小时	30 分钟	1 小时	15 分钟及以下	4 小时	1 小时	30 分钟	15 分钟及以下
269	2025/3/22 22:48:51	194秒	微信	N/A	14.145.57.0(广东-广州)	男	大四	艺术类	乡村	169	69	否	是	5 小时	5 小时	5 小时	4 小时	6 小时及以上	6 小时及以上	5 小时	6 小时及以上	6 小时及以上	4 小时	6 小时及以上	6 小时及以上	4 小时	5 小时	2 小时	6 小时及以上	6 小时及以上	6 小时及以上	4 小时	4 小时
270	2025/3/22 22:49:27	245秒	微信	N/A	120.239.138.150(广东-湛江)	男	大四	艺术类	城镇	175	81	是	是	1小时	1 小时	2 小时	2 小时	30 分钟	30 分钟	没有	2 小时	2 小时	30 分钟	30 分钟	1 小时	1 小时	2 小时	1 小时	30 分钟	30 分钟	15 分钟及以下	2 小时	2 小时
271	2025/3/22 22:53:53	267秒	微信	N/A	120.235.55.184(广东-东莞)	女	大一	文学类	城镇	150	48	否	否	3 小时	没有	4 小时	4 小时	2 小时	2 小时	2 小时	4 小时	5 小时	2 小时	5 小时	4 小时	4 小时	3 小时	3 小时	1 小时	4 小时	4 小时	2 小时	5 小时
272	2025/3/22 22:54:28	210秒	微信	N/A	223.74.60.230(广东-河源)	女	大二	经济管理类	乡村	154	59	否	是	1小时	30 分钟	15 分钟及以下	1 小时	2 小时	2 小时	1 小时	6 小时及以上	30 分钟	1 小时	6 小时及以上	1 小时	2 小时	30 分钟	30 分钟	2 小时	30 分钟	6 小时及以上	30 分钟	4 小时
273	2025/3/22 22:57:36	255秒	微信	N/A	61.141.206.102(广东-深圳)	男	大二	文学类	城镇	184	81	否	否	1小时	2 小时	没有	2 小时	30 分钟	2 小时	2 小时	2 小时	30 分钟	1 小时	3 小时	2 小时	30 分钟	1 小时	30 分钟	1 小时	30 分钟	30 分钟	2 小时	30 分钟
274	2025/3/22 22:58:02	201秒	微信	N/A	61.141.204.242(广东-深圳)	女	大一	经济管理类	城镇	164	48	否	否	3 小时	4 小时	2 小时	4 小时	2 小时	15 分钟及以下	4 小时	3 小时	2 小时	2 小时	30 分钟	4 小时	4 小时	2 小时	4 小时	4 小时	3 小时	30 分钟	4 小时	3 小时
275	2025/3/22 23:01:30	214秒	微信	N/A	27.42.64.134(广东-珠海)	男	大四	理工类	城镇	173	73	否	否	4 小时	5 小时	3 小时	5 小时	4 小时	5 小时	5 小时	1 小时	4 小时	3 小时	5 小时	4 小时	3 小时	5 小时	5 小时	5 小时	5 小时	4 小时	3 小时	3 小时
276	2025/3/22 23:02:09	250秒	微信	N/A	124.240.121.132(广东-佛山)	女	大一	经济管理类	城镇	169	50	否	是	没有	没有	没有	30 分钟	15 分钟及以下	没有	15 分钟及以下	没有	没有	没有	15 分钟及以下	15 分钟及以下	没有	15 分钟及以下	15 分钟及以下	15 分钟及以下	没有	没有	没有	15 分钟及以下
277	2025/3/22 23:04:51	243秒	微信	N/A	61.144.175.164(广东-深圳)	女	大一	文学类	城镇	164	51	否	否	3 小时	4 小时	2 小时	2 小时	3 小时	3 小时	4 小时	4 小时	3 小时	2 小时	3 小时	4 小时	4 小时	2 小时	4 小时	3 小时	4 小时	2 小时	4 小时	3 小时
278	2025/3/22 23:05:31	286秒	微信	N/A	120.231.54.160(广东-茂名)	女	大一	文学类	城镇	150	48	否	是	4 小时	4 小时	4 小时	5 小时	3 小时	4 小时	4 小时	5 小时	5 小时	4 小时	30 分钟	4 小时	3 小时	4 小时	3 小时	2 小时	4 小时	3 小时	4 小时	没有
279	2025/3/22 23:08:44	264秒	微信	N/A	113.104.215.101(广东-深圳)	女	大一	医学类	城镇	166	47	否	是	1小时	30 分钟	2 小时	没有	30 分钟	30 分钟	1 小时	2 小时	2 小时	2 小时	1 小时	1 小时	6 小时及以上	1 小时	2 小时	2 小时	1 小时	6 小时及以上	1 小时	30 分钟
280	2025/3/22 23:09:17	197秒	微信	N/A	14.19.84.71(广东-广州)	男	大三	艺术类	乡村	181	77	否	是	1小时	15 分钟及以下	30 分钟	没有	1 小时	1 小时	30 分钟	30 分钟	30 分钟	2 小时	2 小时	3 小时	2 小时	2 小时	2 小时	没有	1 小时	30 分钟	30 分钟	1 小时
281	2025/3/22 23:12:55	218秒	微信	N/A	119.136.131.115(广东-深圳)	女	大四	经济管理类	乡村	167	59	否	是	4 小时	5 小时	5 小时	4 小时	4 小时	4 小时	6 小时及以上	5 小时	6 小时及以上	30 分钟	4 小时	3 小时	4 小时	3 小时	4 小时	4 小时	4 小时	5 小时	4 小时	3 小时
282	2025/3/22 23:13:32	271秒	微信	N/A	14.120.121.155(广东-东莞)	女	大一	文学类	城镇	171	54	否	否	3 小时	没有	4 小时	6 小时及以上	3 小时	4 小时	2 小时	2 小时	3 小时	3 小时	3 小时	3 小时	4 小时	3 小时	4 小时	2 小时	2 小时	3 小时	3 小时	4 小时
283	2025/3/22 23:16:49	202秒	微信	N/A	124.240.68.107(广东-佛山)	女	大五	医学类	城镇	157	48	否	否	2 小时	1 小时	1 小时	3 小时	4 小时	5 小时	1 小时	3 小时	2 小时	1 小时	2 小时	1 小时	1 小时	1 小时	3 小时	1 小时	1 小时	3 小时	3 小时	3 小时
284	2025/3/22 23:17:26	229秒	微信	N/A	119.132.4.125(广东-珠海)	男	大三	文学类	城镇	182	84	否	否	1小时	3 小时	30 分钟	没有	2 小时	30 分钟	1 小时	2 小时	30 分钟	2 小时	2 小时	1 小时	30 分钟	30 分钟	30 分钟	1 小时	2 小时	1 小时	1 小时	30 分钟
285	2025/3/22 23:20:48	202秒	微信	N/A	112.93.90.41(广东-佛山)	女	大二	经济管理类	城镇	155	64	否	否	3 小时	4 小时	3 小时	4 小时	3 小时	3 小时	4 小时	2 小时	4 小时	4 小时	2 小时	2 小时	3 小时	3 小时	3 小时	3 小时	3 小时	2 小时	3 小时	2 小时
286	2025/3/22 23:21:22	227秒	微信	N/A	27.47.40.72(广东-广州)	男	大一	理工类	乡村	174	69	是	是	30 分钟	1 小时	30 分钟	5 小时	3 小时	3 小时	1 小时	15 分钟及以下	3 小时	1 小时	1 小时	15 分钟及以下	1 小时	1 小时	30 分钟	1 小时	15 分钟及以下	1 小时	15 分钟及以下	15 分钟及以下
287	2025/3/22 23:24:22	259秒	微信	N/A	14.216.118.243(广东-东莞)	男	大一	医学类	城镇	182	58	否	否	6 小时及以上	5 小时	6 小时及以上	没有	6 小时及以上	6 小时及以上	5 小时	6 小时及以上	6 小时及以上	没有	6 小时及以上	15 分钟及以下	6 小时及以上	6 小时及以上	1 小时	5 小时	4 小时	15 分钟及以下	6 小时及以上	6 小时及以上
288	2025/3/22 23:25:00	239秒	微信	N/A	58.62.164.2(广东-广州)	男	大一	文学类	城镇	174	62	否	是	1小时	30 分钟	6 小时及以上	30 分钟	1 小时	30 分钟	1 小时	1 小时	2 小时	2 小时	1 小时	2 小时	1 小时	30 分钟	30 分钟	2 小时	30 分钟	30 分钟	30 分钟	2 小时
289	2025/3/22 23:29:21	193秒	微信	N/A	120.239.31.178(广东-汕尾)	女	大四	文学类	城镇	152	50	是	是	6 小时及以上	5 小时	6 小时及以上	6 小时及以上	6 小时及以上	6 小时及以上	6 小时及以上	5 小时	5 小时	5 小时	6 小时及以上	6 小时及以上	6 小时及以上	6 小时及以上	4 小时	5 小时	5 小时	6 小时及以上	5 小时	6 小时及以上
290	2025/3/22 23:29:51	228秒	微信	N/A	183.56.120.74(广东-揭阳)	女	大一	艺术类	城镇	156	56	否	是	4 小时	3 小时	5 小时	5 小时	3 小时	6 小时及以上	5 小时	3 小时	4 小时	3 小时	5 小时	4 小时	4 小时	5 小时	4 小时	5 小时	3 小时	3 小时	3 小时	3 小时
291	2025/3/22 23:34:26	200秒	微信	N/A	119.136.130.163(广东-深圳)	男	大二	艺术类	城镇	173	64	是	否	3 小时	4 小时	没有	2 小时	2 小时	1 小时	2 小时	15 分钟及以下	3 小时	15 分钟及以下	没有	3 小时	没有	4 小时	2 小时	4 小时	4 小时	4 小时	3 小时	3 小时
292	2025/3/22 23:35:03	263秒	微信	N/A	59.42.7.152(广东-广州)	男	大二	理工类	城镇	171	83	是	是	1小时	5 小时	2 小时	30 分钟	2 小时	3 小时	1 小时	30 分钟	1 小时	没有	5 小时	2 小时	2 小时	5 小时	3 小时	1 小时	1 小时	1 小时	1 小时	2 小时
293	2025/3/22 23:35:41	251秒	微信	N/A	202.96.133.239(广东-珠海)	女	大一	艺术类	乡村	167	55	是	否	5 小时	4 小时	5 小时	6 小时及以上	5 小时	5 小时	15 分钟及以下	4 小时	6 小时及以上	4 小时	4 小时	6 小时及以上	4 小时	5 小时	4 小时	5 小时	6 小时及以上	5 小时	4 小时	4 小时
294	2025/3/22 23:39:00	200秒	微信	N/A	163.142.103.27(广东-东莞)	女	大二	文学类	城镇	171	57	否	否	2 小时	1 小时	2 小时	3 小时	2 小时	2 小时	6 小时及以上	2 小时	1 小时	3 小时	5 小时	3 小时	1 小时	1 小时	3 小时	6 小时及以上	3 小时	30 分钟	5 小时	1 小时
295	2025/3/22 23:39:39	216秒	微信	N/A	112.94.96.11(广东-广州)	女	大二	经济管理类	城镇	163	51	否	是	3 小时	3 小时	4 小时	2 小时	4 小时	3 小时	4 小时	2 小时	2 小时	没有	3 小时	4 小时	2 小时	3 小时	4 小时	4 小时	2 小时	2 小时	没有	3 小时
296	2025/3/22 23:42:49	204秒	微信	N/A	223.73.127.252(广东-东莞)	女	大一	文学类	城镇	165	60	否	否	4 小时	4 小时	3 小时	5 小时	4 小时	3 小时	3 小时	1 小时	5 小时	5 小时	4 小时	4 小时	3 小时	3 小时	3 小时	30 分钟	4 小时	6 小时及以上	3 小时	5 小时
297	2025/3/22 23:43:21	258秒	微信	N/A	120.229.100.105(广东-深圳)	女	大二	文学类	城镇	157	55	否	否	2 小时	3 小时	1 小时	3 小时	3 小时	1 小时	1 小时	2 小时	2 小时	1 小时	1 小时	3 小时	1 小时	4 小时	2 小时	6 小时及以上	没有	3 小时	3 小时	没有
298	2025/3/22 23:43:52	192秒	微信	N/A	113.66.34.21(广东-广州)	女	大三	理工类	乡村	158	50	否	否	2 小时	1 小时	1 小时	2 小时	3 小时	1 小时	1 小时	没有	3 小时	3 小时	1 小时	1 小时	3 小时	1 小时	1 小时	3 小时	2 小时	3 小时	2 小时	2 小时
299	2025/3/23 8:16:48	246秒	微信	N/A	119.2.182.156(广东-广州)	男	大三	医学类	乡村	178	78	否	是	4 小时	5 小时	4 小时	4 小时	4 小时	30 分钟	3 小时	3 小时	3 小时	3 小时	4 小时	4 小时	3 小时	4 小时	2 小时	3 小时	4 小时	30 分钟	3 小时	5 小时
300	2025/3/23 8:17:36	250秒	微信	N/A	119.130.66.201(广东-广州)	女	大二	理工类	乡村	156	49	否	否	1小时	30 分钟	1 小时	2 小时	2 小时	1 小时	2 小时	2 小时	30 分钟	30 分钟	1 小时	1 小时	2 小时	1 小时	1 小时	2 小时	30 分钟	30 分钟	1 小时	30 分钟
301	2025/3/23 8:18:16	271秒	微信	N/A	119.131.39.167(广东-广州)	男	大二	医学类	乡村	174	67	否	是	2 小时	1 小时	2 小时	1 小时	30 分钟	1 小时	2 小时	2 小时	3 小时	2 小时	3 小时	1 小时	2 小时	1 小时	6 小时及以上	3 小时	3 小时	3 小时	2 小时	30 分钟
302	2025/3/23 8:21:26	237秒	微信	N/A	59.35.223.221(广东-汕头)	女	大五	医学类	城镇	165	52	否	是	30 分钟	1 小时	30 分钟	1 小时	1 小时	15 分钟及以下	15 分钟及以下	1 小时	30 分钟	15 分钟及以下	3 小时	没有	15 分钟及以下	30 分钟	1 小时	30 分钟	3 小时	15 分钟及以下	30 分钟	1 小时
303	2025/3/23 8:21:58	210秒	微信	N/A	59.39.221.56(广东-东莞)	男	大二	经济管理类	城镇	182	68	是	否	2 小时	1 小时	30 分钟	3 小时	3 小时	3 小时	2 小时	30 分钟	3 小时	2 小时	1 小时	1 小时	2 小时	1 小时	30 分钟	2 小时	没有	2 小时	2 小时	3 小时
304	2025/3/23 8:24:00	277秒	微信	N/A	59.35.90.210(广东-汕头)	女	大四	理工类	乡村	166	61	否	否	3 小时	5 小时	3 小时	2 小时	4 小时	3 小时	4 小时	2 小时	3 小时	6 小时及以上	4 小时	2 小时	5 小时	4 小时	2 小时	3 小时	30 分钟	3 小时	1 小时	没有
305	2025/3/23 8:24:32	238秒	微信	N/A	119.34.162.169(广东-广州)	男	大四	艺术类	城镇	172	74	否	是	1小时	30 分钟	1 小时	30 分钟	2 小时	2 小时	5 小时	30 分钟	1 小时	4 小时	1 小时	4 小时	30 分钟	2 小时	2 小时	1 小时	1 小时	2 小时	3 小时	6 小时及以上
306	2025/3/23 8:28:20	205秒	微信	N/A	120.239.225.51(广东-梅州)	男	大二	理工类	城镇	175	76	是	是	1小时	30 分钟	30 分钟	30 分钟	1 小时	6 小时及以上	2 小时	3 小时	30 分钟	1 小时	2 小时	2 小时	2 小时	30 分钟	2 小时	2 小时	30 分钟	30 分钟	2 小时	1 小时
307	2025/3/23 8:29:15	244秒	微信	N/A	59.39.222.46(广东-东莞)	男	大二	艺术类	城镇	179	84	是	否	2 小时	3 小时	2 小时	1 小时	3 小时	3 小时	1 小时	1 小时	2 小时	3 小时	3 小时	1 小时	30 分钟	3 小时	2 小时	2 小时	1 小时	3 小时	1 小时	3 小时
308	2025/3/23 8:32:01	218秒	微信	N/A	119.34.176.240(广东-广州)	男	大四	文学类	城镇	177	58	是	否	2 小时	1 小时	1 小时	3 小时	3 小时	3 小时	1 小时	2 小时	2 小时	1 小时	2 小时	1 小时	2 小时	2 小时	3 小时	1 小时	30 分钟	1 小时	3 小时	3 小时
309	2025/3/23 8:32:31	275秒	微信	N/A	183.53.173.105(广东-珠海)	女	大四	文学类	乡村	151	47	否	否	1小时	1 小时	30 分钟	2 小时	2 小时	6 小时及以上	1 小时	没有	2 小时	5 小时	30 分钟	30 分钟	2 小时	2 小时	5 小时	2 小时	6 小时及以上	1 小时	30 分钟	1 小时
310	2025/3/23 8:35:16	274秒	微信	N/A	119.34.179.212(广东-广州)	女	大三	文学类	城镇	157	50	否	否	2 小时	6 小时及以上	3 小时	2 小时	2 小时	1 小时	4 小时	3 小时	3 小时	3 小时	1 小时	1 小时	3 小时	4 小时	3 小时	2 小时	3 小时	3 小时	1 小时	1 小时
311	2025/3/23 8:35:46	275秒	微信	N/A	223.74.32.12(广东-云浮)	女	大一	文学类	城镇	154	48	否	否	2 小时	2 小时	2 小时	1 小时	1 小时	3 小时	3 小时	3 小时	2 小时	1 小时	3 小时	1 小时	2 小时	2 小时	2 小时	1 小时	没有	3 小时	5 小时	1 小时
312	2025/3/23 8:36:11	226秒	微信	N/A	112.93.222.42(广东-东莞)	女	大二	艺术类	城镇	160	50	否	否	1小时	2 小时	2 小时	15 分钟及以下	2 小时	3 小时	2 小时	30 分钟	1 小时	30 分钟	6 小时及以上	1 小时	1 小时	2 小时	2 小时	2 小时	30 分钟	30 分钟	6 小时及以上	1 小时
313	2025/3/23 8:38:13	234秒	微信	N/A	120.230.101.66(广东-广州)	女	大四	理工类	乡村	167	57	否	否	30 分钟	1 小时	1 小时	6 小时及以上	15 分钟及以下	1 小时	1 小时	15 分钟及以下	30 分钟	15 分钟及以下	15 分钟及以下	30 分钟	30 分钟	1 小时	15 分钟及以下	30 分钟	30 分钟	30 分钟	30 分钟	15 分钟及以下
314	2025/3/23 8:38:36	199秒	微信	N/A	120.239.228.29(广东-梅州)	男	大二	艺术类	城镇	174	65	是	否	6 小时及以上	6 小时及以上	6 小时及以上	6 小时及以上	5 小时	6 小时及以上	6 小时及以上	5 小时	6 小时及以上	15 分钟及以下	5 小时	6 小时及以上	6 小时及以上	5 小时	没有	6 小时及以上	6 小时及以上	没有	5 小时	5 小时
315	2025/3/23 8:39:00	276秒	微信	N/A	223.74.32.18(广东-云浮)	男	大三	文学类	城镇	172	74	否	是	2 小时	2 小时	2 小时	4 小时	3 小时	2 小时	没有	2 小时	1 小时	3 小时	6 小时及以上	3 小时	2 小时	1 小时	2 小时	2 小时	2 小时	3 小时	3 小时	2 小时
316	2025/3/23 8:41:43	249秒	微信	N/A	183.53.189.152(广东-珠海)	男	大四	医学类	城镇	183	84	是	是	6 小时及以上	6 小时及以上	5 小时	5 小时	6 小时及以上	6 小时及以上	6 小时及以上	5 小时	6 小时及以上	6 小时及以上	5 小时	6 小时及以上	6 小时及以上	6 小时及以上	6 小时及以上	6 小时及以上	5 小时	5 小时	5 小时	3 小时
317	2025/3/23 8:42:17	244秒	微信	N/A	61.141.155.46(广东-深圳)	女	大四	理工类	乡村	151	54	否	否	30 分钟	1 小时	15 分钟及以下	15 分钟及以下	30 分钟	5 小时	15 分钟及以下	30 分钟	30 分钟	没有	1 小时	1 小时	15 分钟及以下	1 小时	30 分钟	1 小时	15 分钟及以下	15 分钟及以下	30 分钟	1 小时
318	2025/3/23 8:45:50	264秒	微信	N/A	120.229.156.132(广东-惠州)	男	大三	经济管理类	城镇	182	68	是	是	3 小时	2 小时	4 小时	4 小时	2 小时	4 小时	2 小时	2 小时	4 小时	2 小时	2 小时	3 小时	4 小时	1 小时	2 小时	3 小时	3 小时	6 小时及以上	4 小时	4 小时
319	2025/3/23 8:46:20	222秒	微信	N/A	120.230.104.62(广东-广州)	男	大三	经济管理类	城镇	173	78	是	否	3 小时	4 小时	4 小时	4 小时	4 小时	2 小时	3 小时	2 小时	3 小时	3 小时	2 小时	3 小时	3 小时	2 小时	4 小时	4 小时	4 小时	4 小时	3 小时	2 小时
320	2025/3/23 8:48:39	238秒	微信	N/A	113.77.23.209(广东-东莞)	女	大二	医学类	城镇	171	54	否	否	5 小时	30 分钟	4 小时	1 小时	4 小时	5 小时	6 小时及以上	4 小时	4 小时	6 小时及以上	6 小时及以上	5 小时	5 小时	6 小时及以上	6 小时及以上	6 小时及以上	6 小时及以上	6 小时及以上	5 小时	4 小时
321	2025/3/23 8:49:08	264秒	微信	N/A	183.3.182.28(广东-江门)	男	大五	医学类	乡村	174	78	是	是	2 小时	1 小时	3 小时	1 小时	2 小时	1 小时	1 小时	1 小时	1 小时	15 分钟及以下	3 小时	1 小时	2 小时	没有	6 小时及以上	2 小时	15 分钟及以下	2 小时	3 小时	4 小时
322	2025/3/23 8:51:55	249秒	微信	N/A	120.230.104.74(广东-广州)	男	大五	医学类	城镇	169	78	否	是	5 小时	6 小时及以上	2 小时	4 小时	5 小时	5 小时	4 小时	4 小时	4 小时	4 小时	6 小时及以上	4 小时	5 小时	5 小时	没有	4 小时	4 小时	5 小时	5 小时	6 小时及以上
323	2025/3/23 8:52:31	245秒	微信	N/A	120.230.116.99(广东-广州)	男	大一	经济管理类	城镇	180	63	是	否	3 小时	4 小时	4 小时	4 小时	2 小时	4 小时	3 小时	4 小时	2 小时	2 小时	3 小时	5 小时	2 小时	2 小时	15 分钟及以下	3 小时	3 小时	6 小时及以上	6 小时及以上	3 小时
324	2025/3/23 8:56:05	215秒	微信	N/A	120.231.39.25(广东-茂名)	男	大四	理工类	城镇	181	73	否	是	1小时	6 小时及以上	30 分钟	30 分钟	2 小时	1 小时	1 小时	1 小时	2 小时	2 小时	2 小时	2 小时	1 小时	30 分钟	1 小时	1 小时	30 分钟	1 小时	1 小时	1 小时
325	2025/3/23 8:56:31	195秒	微信	N/A	120.230.116.89(广东-广州)	女	大二	医学类	乡村	165	56	否	是	1小时	1 小时	30 分钟	2 小时	30 分钟	2 小时	2 小时	30 分钟	30 分钟	2 小时	1 小时	30 分钟	2 小时	6 小时及以上	30 分钟	1 小时	2 小时	1 小时	1 小时	2 小时
326	2025/3/23 8:58:59	195秒	微信	N/A	120.230.119.94(广东-广州)	男	大二	文学类	乡村	179	78	是	是	30 分钟	30 分钟	15 分钟及以下	1 小时	30 分钟	1 小时	30 分钟	1 小时	15 分钟及以下	30 分钟	4 小时	1 小时	15 分钟及以下	1 小时	15 分钟及以下	15 分钟及以下	15 分钟及以下	30 分钟	15 分钟及以下	6 小时及以上
327	2025/3/23 8:59:32	221秒	微信	N/A	120.239.173.62(广东-中山)	男	大三	理工类	城镇	174	83	否	否	2 小时	2 小时	3 小时	3 小时	1 小时	3 小时	3 小时	6 小时及以上	3 小时	1 小时	2 小时	2 小时	3 小时	30 分钟	1 小时	3 小时	1 小时	5 小时	3 小时	3 小时
328	2025/3/23 9:03:44	203秒	微信	N/A	223.73.145.229(广东-珠海)	男	大四	医学类	城镇	168	63	是	是	2 小时	3 小时	3 小时	3 小时	6 小时及以上	2 小时	3 小时	3 小时	3 小时	2 小时	2 小时	2 小时	2 小时	3 小时	30 分钟	2 小时	2 小时	6 小时及以上	5 小时	1 小时
329	2025/3/23 9:04:18	265秒	微信	N/A	113.78.10.206(广东-东莞)	男	大二	理工类	乡村	172	84	否	否	30 分钟	30 分钟	15 分钟及以下	6 小时及以上	15 分钟及以下	1 小时	1 小时	6 小时及以上	1 小时	30 分钟	5 小时	1 小时	30 分钟	15 分钟及以下	5 小时	15 分钟及以下	30 分钟	30 分钟	15 分钟及以下	15 分钟及以下
330	2025/3/23 9:08:03	224秒	微信	N/A	113.78.11.145(广东-东莞)	男	大三	文学类	城镇	182	72	否	是	1小时	2 小时	30 分钟	1 小时	2 小时	30 分钟	30 分钟	2 小时	30 分钟	1 小时	1 小时	1 小时	5 小时	1 小时	没有	30 分钟	2 小时	30 分钟	2 小时	1 小时
331	2025/3/23 9:08:33	233秒	微信	N/A	120.230.123.60(广东-广州)	女	大四	经济管理类	城镇	164	55	是	是	4 小时	3 小时	5 小时	3 小时	4 小时	4 小时	5 小时	5 小时	4 小时	3 小时	4 小时	1 小时	5 小时	4 小时	3 小时	3 小时	4 小时	30 分钟	3 小时	15 分钟及以下
332	2025/3/23 9:11:44	234秒	微信	N/A	120.230.133.29(广东-广州)	女	大一	文学类	乡村	153	58	否	是	30 分钟	30 分钟	30 分钟	15 分钟及以下	15 分钟及以下	15 分钟及以下	15 分钟及以下	1 小时	15 分钟及以下	1 小时	1 小时	15 分钟及以下	15 分钟及以下	1 小时	30 分钟	1 小时	1 小时	30 分钟	30 分钟	30 分钟
333	2025/3/23 9:12:14	244秒	微信	N/A	61.141.169.54(广东-深圳)	男	大一	经济管理类	乡村	179	71	是	是	30 分钟	1 小时	1 小时	15 分钟及以下	30 分钟	15 分钟及以下	6 小时及以上	1 小时	3 小时	30 分钟	1 小时	30 分钟	5 小时	6 小时及以上	30 分钟	15 分钟及以下	1 小时	15 分钟及以下	15 分钟及以下	1 小时
334	2025/3/23 9:16:16	207秒	微信	N/A	61.141.170.98(广东-深圳)	女	大四	文学类	乡村	162	57	否	否	4 小时	4 小时	3 小时	5 小时	4 小时	4 小时	5 小时	3 小时	30 分钟	4 小时	5 小时	4 小时	5 小时	1 小时	4 小时	3 小时	3 小时	4 小时	3 小时	5 小时
335	2025/3/23 9:16:39	256秒	微信	N/A	113.78.11.236(广东-东莞)	女	大二	理工类	城镇	157	62	是	否	6 小时及以上	2 小时	6 小时及以上	5 小时	6 小时及以上	5 小时	5 小时	6 小时及以上	6 小时及以上	5 小时	6 小时及以上	5 小时	6 小时及以上	5 小时	30 分钟	6 小时及以上	3 小时	5 小时	15 分钟及以下	5 小时
336	2025/3/23 9:17:03	200秒	微信	N/A	113.78.11.223(广东-东莞)	男	大四	文学类	城镇	178	58	否	是	30 分钟	1 小时	15 分钟及以下	1 小时	1 小时	1 小时	5 小时	1 小时	5 小时	15 分钟及以下	15 分钟及以下	30 分钟	1 小时	15 分钟及以下	15 分钟及以下	30 分钟	30 分钟	没有	3 小时	1 小时
337	2025/3/23 9:20:46	257秒	微信	N/A	113.78.139.30(广东-东莞)	男	大三	理工类	城镇	182	72	是	否	3 小时	2 小时	4 小时	3 小时	2 小时	4 小时	6 小时及以上	2 小时	6 小时及以上	3 小时	3 小时	2 小时	15 分钟及以下	2 小时	3 小时	2 小时	4 小时	2 小时	4 小时	5 小时
338	2025/3/23 9:21:33	211秒	微信	N/A	113.78.139.12(广东-东莞)	男	大四	医学类	城镇	171	61	否	是	2 小时	2 小时	1 小时	2 小时	2 小时	2 小时	1 小时	1 小时	30 分钟	1 小时	1 小时	2 小时	3 小时	1 小时	2 小时	2 小时	1 小时	1 小时	4 小时	1 小时
339	2025/3/23 9:25:23	232秒	微信	N/A	113.78.40.218(广东-东莞)	男	大一	理工类	城镇	183	58	否	否	3 小时	3 小时	2 小时	4 小时	3 小时	2 小时	2 小时	2 小时	3 小时	3 小时	4 小时	3 小时	3 小时	2 小时	2 小时	4 小时	3 小时	4 小时	4 小时	3 小时
340	2025/3/23 9:25:57	249秒	微信	N/A	120.230.80.160(广东-广州)	男	大二	文学类	城镇	171	65	否	否	1小时	2 小时	15 分钟及以下	2 小时	30 分钟	2 小时	2 小时	2 小时	2 小时	1 小时	30 分钟	2 小时	2 小时	1 小时	1 小时	30 分钟	30 分钟	30 分钟	30 分钟	2 小时
341	2025/3/23 9:26:25	223秒	微信	N/A	113.78.40.205(广东-东莞)	男	大二	医学类	城镇	177	79	否	否	30 分钟	1 小时	30 分钟	30 分钟	1 小时	30 分钟	2 小时	15 分钟及以下	15 分钟及以下	15 分钟及以下	1 小时	1 小时	30 分钟	4 小时	30 分钟	30 分钟	1 小时	15 分钟及以下	1 小时	30 分钟
342	2025/3/23 9:29:37	204秒	微信	N/A	113.78.40.198(广东-东莞)	女	大四	文学类	城镇	151	60	否	否	3 小时	4 小时	3 小时	3 小时	3 小时	4 小时	4 小时	3 小时	3 小时	4 小时	4 小时	2 小时	3 小时	4 小时	3 小时	2 小时	30 分钟	4 小时	2 小时	6 小时及以上
343	2025/3/23 9:30:06	263秒	微信	N/A	120.239.246.79(广东-梅州)	男	大二	医学类	乡村	175	81	否	否	30 分钟	15 分钟及以下	15 分钟及以下	30 分钟	15 分钟及以下	15 分钟及以下	30 分钟	15 分钟及以下	15 分钟及以下	15 分钟及以下	1 小时	30 分钟	30 分钟	1 小时	1 小时	2 小时	1 小时	没有	5 小时	15 分钟及以下
344	2025/3/23 9:32:48	200秒	微信	N/A	113.78.40.236(广东-东莞)	男	大四	经济管理类	乡村	172	58	是	否	15 分钟及以下	15 分钟及以下	15 分钟及以下	30 分钟	3 小时	15 分钟及以下	30 分钟	没有	30 分钟	30 分钟	15 分钟及以下	15 分钟及以下	30 分钟	15 分钟及以下	15 分钟及以下	30 分钟	没有	30 分钟	30 分钟	30 分钟
345	2025/3/23 9:33:16	215秒	微信	N/A	120.239.179.75(广东-中山)	女	大三	理工类	城镇	153	61	否	否	4 小时	4 小时	5 小时	4 小时	4 小时	4 小时	3 小时	5 小时	4 小时	没有	5 小时	5 小时	4 小时	4 小时	15 分钟及以下	4 小时	5 小时	15 分钟及以下	15 分钟及以下	4 小时
346	2025/3/23 9:33:37	221秒	微信	N/A	61.141.174.95(广东-深圳)	男	大一	经济管理类	城镇	178	73	是	是	1小时	30 分钟	没有	1 小时	2 小时	1 小时	30 分钟	1 小时	1 小时	1 小时	2 小时	1 小时	1 小时	1 小时	2 小时	2 小时	1 小时	1 小时	2 小时	1 小时
347	2025/3/23 9:36:42	254秒	微信	N/A	113.78.41.183(广东-东莞)	男	大二	医学类	城镇	177	72	否	是	1小时	2 小时	5 小时	2 小时	1 小时	1 小时	30 分钟	1 小时	2 小时	30 分钟	30 分钟	4 小时	2 小时	1 小时	2 小时	30 分钟	1 小时	1 小时	30 分钟	2 小时
348	2025/3/23 9:37:07	275秒	微信	N/A	120.229.181.202(广东-潮州)	女	大三	理工类	城镇	158	53	否	是	30 分钟	15 分钟及以下	1 小时	1 小时	5 小时	15 分钟及以下	1 小时	15 分钟及以下	15 分钟及以下	1 小时	1 小时	1 小时	1 小时	1 小时	1 小时	1 小时	没有	4 小时	1 小时	15 分钟及以下
349	2025/3/23 9:40:02	191秒	微信	N/A	113.78.42.115(广东-东莞)	女	大二	文学类	城镇	167	61	否	否	3 小时	6 小时及以上	3 小时	4 小时	没有	6 小时及以上	4 小时	2 小时	4 小时	2 小时	2 小时	3 小时	3 小时	5 小时	2 小时	4 小时	3 小时	6 小时及以上	3 小时	3 小时
350	2025/3/23 9:40:42	257秒	微信	N/A	125.89.23.184(广东-珠海)	女	大三	文学类	城镇	155	55	否	否	3 小时	3 小时	15 分钟及以下	3 小时	3 小时	2 小时	30 分钟	3 小时	4 小时	4 小时	30 分钟	3 小时	4 小时	1 小时	3 小时	4 小时	4 小时	3 小时	2 小时	3 小时
351	2025/3/23 9:43:29	264秒	微信	N/A	120.231.50.94(广东-茂名)	女	大二	文学类	城镇	169	61	否	是	3 小时	3 小时	6 小时及以上	4 小时	1 小时	4 小时	3 小时	6 小时及以上	6 小时及以上	3 小时	3 小时	2 小时	4 小时	4 小时	3 小时	3 小时	3 小时	4 小时	2 小时	3 小时
352	2025/3/23 9:43:55	209秒	微信	N/A	120.230.87.182(广东-广州)	男	大三	医学类	城镇	181	78	否	是	30 分钟	30 分钟	30 分钟	15 分钟及以下	1 小时	1 小时	30 分钟	1 小时	30 分钟	1 小时	5 小时	15 分钟及以下	6 小时及以上	1 小时	1 小时	1 小时	1 小时	30 分钟	30 分钟	15 分钟及以下
353	2025/3/23 9:47:34	226秒	微信	N/A	113.78.42.227(广东-东莞)	男	大一	理工类	城镇	174	58	是	否	30 分钟	30 分钟	1 小时	1 小时	30 分钟	30 分钟	1 小时	1 小时	30 分钟	30 分钟	没有	30 分钟	1 小时	30 分钟	1 小时	1 小时	15 分钟及以下	没有	1 小时	30 分钟
354	2025/3/23 9:47:59	236秒	微信	N/A	113.78.42.134(广东-东莞)	女	大三	经济管理类	城镇	160	64	否	否	3 小时	4 小时	4 小时	4 小时	2 小时	3 小时	4 小时	5 小时	4 小时	2 小时	2 小时	4 小时	3 小时	4 小时	2 小时	15 分钟及以下	4 小时	4 小时	2 小时	3 小时
355	2025/3/23 9:51:21	239秒	微信	N/A	113.78.42.252(广东-东莞)	女	大三	艺术类	乡村	169	50	是	是	没有	15 分钟及以下	15 分钟及以下	5 小时	6 小时及以上	没有	15 分钟及以下	没有	15 分钟及以下	15 分钟及以下	1 小时	15 分钟及以下	没有	15 分钟及以下	没有	没有	没有	15 分钟及以下	15 分钟及以下	15 分钟及以下
356	2025/3/23 9:51:44	206秒	微信	N/A	183.20.128.94(广东-阳江)	男	大四	医学类	乡村	177	62	否	否	1小时	1 小时	2 小时	1 小时	2 小时	2 小时	30 分钟	1 小时	1 小时	1 小时	30 分钟	30 分钟	6 小时及以上	2 小时	1 小时	15 分钟及以下	30 分钟	1 小时	1 小时	6 小时及以上
357	2025/3/23 9:54:25	279秒	微信	N/A	113.78.43.101(广东-东莞)	男	大一	理工类	城镇	180	60	是	否	1小时	4 小时	30 分钟	3 小时	1 小时	30 分钟	2 小时	30 分钟	30 分钟	30 分钟	30 分钟	30 分钟	1 小时	4 小时	1 小时	2 小时	30 分钟	2 小时	2 小时	30 分钟
358	2025/3/23 9:55:37	257秒	微信	N/A	120.230.93.240(广东-广州)	男	大二	医学类	城镇	172	72	是	是	3 小时	3 小时	4 小时	3 小时	2 小时	4 小时	4 小时	3 小时	3 小时	1 小时	2 小时	2 小时	4 小时	1 小时	2 小时	没有	4 小时	没有	1 小时	2 小时
359	2025/3/23 9:58:39	235秒	微信	N/A	113.78.43.146(广东-东莞)	女	大一	文学类	乡村	155	59	否	否	30 分钟	30 分钟	30 分钟	1 小时	15 分钟及以下	15 分钟及以下	30 分钟	1 小时	30 分钟	30 分钟	15 分钟及以下	15 分钟及以下	30 分钟	15 分钟及以下	1 小时	15 分钟及以下	30 分钟	15 分钟及以下	30 分钟	15 分钟及以下
360	2025/3/23 9:59:21	246秒	微信	N/A	120.231.12.101(广东-湛江)	男	大四	医学类	城镇	184	60	是	否	1小时	30 分钟	1 小时	30 分钟	2 小时	30 分钟	1 小时	1 小时	30 分钟	30 分钟	3 小时	6 小时及以上	6 小时及以上	1 小时	2 小时	2 小时	2 小时	2 小时	2 小时	30 分钟
361	2025/3/23 9:59:43	265秒	微信	N/A	113.78.43.184(广东-东莞)	女	大三	经济管理类	乡村	150	46	否	否	3 小时	3 小时	4 小时	3 小时	3 小时	4 小时	4 小时	4 小时	3 小时	3 小时	2 小时	4 小时	4 小时	3 小时	4 小时	3 小时	6 小时及以上	没有	2 小时	2 小时
362	2025/3/23 10:03:21	259秒	微信	N/A	113.85.89.64(广东-潮州)	男	大二	艺术类	乡村	169	74	是	否	1小时	3 小时	1 小时	1 小时	6 小时及以上	1 小时	1 小时	2 小时	30 分钟	30 分钟	2 小时	15 分钟及以下	1 小时	2 小时	30 分钟	6 小时及以上	1 小时	6 小时及以上	30 分钟	1 小时
363	2025/3/23 10:03:50	204秒	微信	N/A	120.231.139.47(广东-广州)	男	大二	艺术类	城镇	177	63	是	否	3 小时	3 小时	3 小时	3 小时	4 小时	3 小时	4 小时	4 小时	3 小时	5 小时	没有	1 小时	4 小时	3 小时	4 小时	30 分钟	4 小时	4 小时	2 小时	2 小时
364	2025/3/23 10:06:14	224秒	微信	N/A	116.7.192.163(广东-珠海)	男	大三	艺术类	城镇	181	69	是	否	3 小时	3 小时	6 小时及以上	4 小时	没有	2 小时	2 小时	4 小时	4 小时	3 小时	3 小时	没有	2 小时	2 小时	3 小时	3 小时	4 小时	2 小时	2 小时	2 小时
365	2025/3/23 10:06:36	205秒	微信	N/A	113.78.43.159(广东-东莞)	男	大二	理工类	乡村	178	60	否	是	3 小时	4 小时	4 小时	4 小时	15 分钟及以下	4 小时	3 小时	4 小时	30 分钟	3 小时	15 分钟及以下	4 小时	2 小时	3 小时	4 小时	没有	2 小时	3 小时	4 小时	3 小时
366	2025/3/23 10:09:47	260秒	微信	N/A	119.132.79.202(广东-珠海)	女	大一	文学类	城镇	153	58	否	否	1小时	2 小时	2 小时	30 分钟	1 小时	1 小时	6 小时及以上	1 小时	30 分钟	1 小时	1 小时	2 小时	30 分钟	30 分钟	30 分钟	2 小时	30 分钟	2 小时	1 小时	没有
367	2025/3/23 10:10:11	259秒	微信	N/A	223.73.12.15(广东-潮州)	男	大二	医学类	城镇	183	64	否	是	2 小时	2 小时	3 小时	1 小时	1 小时	3 小时	3 小时	1 小时	3 小时	2 小时	没有	6 小时及以上	3 小时	3 小时	3 小时	5 小时	没有	1 小时	2 小时	2 小时
368	2025/3/23 10:12:24	236秒	微信	N/A	120.235.12.165(广东-广州)	男	大四	文学类	乡村	173	68	否	是	2 小时	3 小时	1 小时	1 小时	2 小时	1 小时	2 小时	3 小时	1 小时	1 小时	2 小时	2 小时	3 小时	1 小时	3 小时	1 小时	3 小时	2 小时	2 小时	2 小时
369	2025/3/23 10:13:15	214秒	微信	N/A	113.78.76.177(广东-东莞)	女	大五	医学类	乡村	162	57	否	否	没有	15 分钟及以下	没有	没有	没有	没有	没有	没有	30 分钟	没有	没有	没有	没有	15 分钟及以下	没有	4 小时	15 分钟及以下	15 分钟及以下	没有	没有
370	2025/3/23 10:13:22	224秒	微信	N/A	120.235.13.252(广东-广州)	女	大三	医学类	城镇	150	53	否	是	3 小时	4 小时	3 小时	2 小时	3 小时	3 小时	2 小时	2 小时	4 小时	4 小时	3 小时	3 小时	4 小时	2 小时	3 小时	2 小时	2 小时	2 小时	4 小时	4 小时
371	2025/3/23 10:15:36	228秒	微信	N/A	120.235.156.35(广东-广州)	男	大四	文学类	城镇	184	68	是	否	15 分钟及以下	1 小时	15 分钟及以下	30 分钟	没有	没有	2 小时	15 分钟及以下	15 分钟及以下	15 分钟及以下	没有	30 分钟	15 分钟及以下	30 分钟	5 小时	30 分钟	5 小时	30 分钟	30 分钟	15 分钟及以下
372	2025/3/23 10:16:01	271秒	微信	N/A	113.78.76.160(广东-东莞)	男	大四	理工类	乡村	173	79	是	否	1小时	30 分钟	2 小时	2 小时	2 小时	没有	30 分钟	1 小时	1 小时	2 小时	30 分钟	30 分钟	4 小时	30 分钟	2 小时	30 分钟	30 分钟	1 小时	1 小时	1 小时
373	2025/3/23 10:16:33	269秒	微信	N/A	113.78.76.117(广东-东莞)	女	大二	经济管理类	城镇	155	47	否	是	30 分钟	1 小时	5 小时	15 分钟及以下	15 分钟及以下	15 分钟及以下	1 小时	15 分钟及以下	15 分钟及以下	30 分钟	30 分钟	1 小时	1 小时	30 分钟	30 分钟	15 分钟及以下	没有	1 小时	30 分钟	1 小时
374	2025/3/23 10:19:23	210秒	微信	N/A	120.235.16.225(广东-广州)	男	大一	医学类	城镇	171	70	是	是	1小时	30 分钟	5 小时	2 小时	30 分钟	2 小时	1 小时	2 小时	1 小时	30 分钟	5 小时	30 分钟	30 分钟	4 小时	2 小时	1 小时	1 小时	1 小时	1 小时	2 小时
375	2025/3/23 10:19:56	235秒	微信	N/A	113.78.76.220(广东-东莞)	男	大四	经济管理类	城镇	178	81	是	是	6 小时及以上	5 小时	5 小时	6 小时及以上	6 小时及以上	5 小时	1 小时	6 小时及以上	5 小时	5 小时	6 小时及以上	6 小时及以上	没有	3 小时	6 小时及以上	6 小时及以上	5 小时	6 小时及以上	5 小时	5 小时
376	2025/3/23 10:22:57	259秒	微信	N/A	113.78.77.137(广东-东莞)	男	大一	经济管理类	城镇	171	62	是	否	没有	没有	没有	15 分钟及以下	15 分钟及以下	没有	4 小时	没有	3 小时	1 小时	没有	没有	没有	没有	6 小时及以上	没有	没有	15 分钟及以下	15 分钟及以下	15 分钟及以下
377	2025/3/23 10:23:49	223秒	微信	N/A	120.235.17.235(广东-广州)	女	大三	经济管理类	城镇	164	45	否	否	2 小时	3 小时	1 小时	1 小时	3 小时	3 小时	1 小时	1 小时	2 小时	2 小时	1 小时	3 小时	1 小时	3 小时	没有	1 小时	3 小时	3 小时	1 小时	1 小时
378	2025/3/23 10:24:11	196秒	微信	N/A	120.235.177.23(广东-广州)	女	大四	经济管理类	城镇	152	51	否	是	3 小时	2 小时	4 小时	6 小时及以上	4 小时	2 小时	2 小时	3 小时	1 小时	3 小时	2 小时	3 小时	30 分钟	4 小时	1 小时	3 小时	3 小时	4 小时	4 小时	3 小时
379	2025/3/23 10:27:51	218秒	微信	N/A	113.78.77.228(广东-东莞)	男	大二	经济管理类	城镇	182	65	否	是	3 小时	2 小时	3 小时	2 小时	1 小时	4 小时	3 小时	4 小时	2 小时	4 小时	3 小时	3 小时	3 小时	4 小时	4 小时	3 小时	3 小时	4 小时	2 小时	3 小时
380	2025/3/23 10:28:22	241秒	微信	N/A	223.73.15.81(广东-潮州)	男	大一	经济管理类	城镇	181	84	否	是	2 小时	3 小时	1 小时	3 小时	2 小时	6 小时及以上	1 小时	1 小时	1 小时	2 小时	5 小时	1 小时	2 小时	1 小时	1 小时	1 小时	3 小时	3 小时	1 小时	3 小时
381	2025/3/23 10:31:13	273秒	微信	N/A	113.78.77.230(广东-东莞)	女	大三	文学类	城镇	150	58	否	否	3 小时	2 小时	3 小时	3 小时	2 小时	2 小时	4 小时	6 小时及以上	4 小时	2 小时	4 小时	没有	5 小时	2 小时	4 小时	3 小时	2 小时	30 分钟	2 小时	2 小时
382	2025/3/23 10:31:41	275秒	微信	N/A	120.235.21.159(广东-广州)	女	大二	文学类	城镇	166	62	否	否	2 小时	2 小时	2 小时	1 小时	1 小时	2 小时	没有	1 小时	3 小时	1 小时	1 小时	2 小时	1 小时	1 小时	30 分钟	1 小时	3 小时	3 小时	2 小时	3 小时
383	2025/3/23 10:34:29	268秒	微信	N/A	113.78.78.183(广东-东莞)	男	大三	理工类	城镇	181	84	是	是	2 小时	15 分钟及以下	2 小时	2 小时	2 小时	1 小时	3 小时	3 小时	1 小时	15 分钟及以下	1 小时	2 小时	1 小时	3 小时	3 小时	2 小时	1 小时	2 小时	3 小时	3 小时
384	2025/3/23 10:35:01	216秒	微信	N/A	120.235.191.94(广东-广州)	男	大一	经济管理类	城镇	172	85	否	是	4 小时	5 小时	5 小时	4 小时	1 小时	4 小时	5 小时	3 小时	5 小时	3 小时	没有	4 小时	5 小时	没有	6 小时及以上	3 小时	4 小时	5 小时	4 小时	3 小时
385	2025/3/23 10:37:30	241秒	微信	N/A	113.78.78.155(广东-东莞)	女	大四	文学类	城镇	157	55	否	是	3 小时	4 小时	6 小时及以上	3 小时	4 小时	3 小时	4 小时	4 小时	3 小时	3 小时	2 小时	3 小时	3 小时	4 小时	2 小时	2 小时	4 小时	2 小时	3 小时	4 小时
386	2025/3/23 10:38:25	201秒	微信	N/A	113.72.216.252(广东-佛山)	女	大四	经济管理类	乡村	169	60	否	是	4 小时	4 小时	4 小时	5 小时	4 小时	5 小时	5 小时	3 小时	4 小时	30 分钟	5 小时	1 小时	5 小时	3 小时	3 小时	4 小时	15 分钟及以下	3 小时	3 小时	1 小时
387	2025/3/23 10:38:53	265秒	微信	N/A	120.235.191.76(广东-广州)	男	大一	理工类	城镇	183	83	是	否	2 小时	4 小时	3 小时	2 小时	3 小时	没有	3 小时	1 小时	3 小时	6 小时及以上	2 小时	3 小时	3 小时	2 小时	3 小时	1 小时	2 小时	1 小时	1 小时	3 小时
388	2025/3/23 10:42:37	271秒	微信	N/A	120.235.230.59(广东-广州)	女	大一	经济管理类	乡村	165	58	否	是	1小时	1 小时	1 小时	2 小时	30 分钟	30 分钟	5 小时	1 小时	30 分钟	1 小时	30 分钟	2 小时	1 小时	3 小时	2 小时	1 小时	30 分钟	1 小时	30 分钟	30 分钟
389	2025/3/23 10:43:17	249秒	微信	N/A	120.235.234.37(广东-广州)	女	大三	理工类	乡村	169	64	否	是	5 小时	2 小时	6 小时及以上	2 小时	5 小时	4 小时	没有	5 小时	15 分钟及以下	2 小时	4 小时	5 小时	6 小时及以上	2 小时	6 小时及以上	5 小时	6 小时及以上	6 小时及以上	5 小时	5 小时
390	2025/3/23 10:46:43	222秒	微信	N/A	113.78.79.218(广东-东莞)	男	大五	医学类	城镇	177	66	是	是	30 分钟	30 分钟	30 分钟	15 分钟及以下	30 分钟	1 小时	1 小时	30 分钟	15 分钟及以下	1 小时	15 分钟及以下	1 小时	30 分钟	没有	30 分钟	30 分钟	15 分钟及以下	没有	15 分钟及以下	30 分钟
391	2025/3/23 10:47:13	263秒	微信	N/A	113.78.78.238(广东-东莞)	女	大一	文学类	城镇	166	64	否	否	2 小时	4 小时	3 小时	5 小时	2 小时	30 分钟	2 小时	3 小时	4 小时	2 小时	6 小时及以上	2 小时	3 小时	1 小时	1 小时	没有	2 小时	1 小时	3 小时	2 小时
392	2025/3/23 10:50:09	198秒	微信	N/A	113.78.79.158(广东-东莞)	男	大五	医学类	城镇	183	79	是	否	15 分钟及以下	没有	30 分钟	30 分钟	5 小时	1 小时	没有	15 分钟及以下	15 分钟及以下	30 分钟	15 分钟及以下	没有	30 分钟	没有	30 分钟	没有	30 分钟	没有	15 分钟及以下	30 分钟
393	2025/3/23 10:50:44	252秒	微信	N/A	120.239.65.129(广东-广州)	男	大五	医学类	乡村	175	78	否	否	没有	没有	没有	没有	1 小时	没有	1 小时	没有	没有	没有	没有	没有	6 小时及以上	15 分钟及以下	没有	没有	15 分钟及以下	没有	3 小时	没有
394	2025/3/23 10:51:14	201秒	微信	N/A	113.78.79.245(广东-东莞)	男	大一	医学类	城镇	177	60	否	是	1小时	2 小时	2 小时	2 小时	1 小时	30 分钟	6 小时及以上	2 小时	30 分钟	1 小时	30 分钟	30 分钟	30 分钟	3 小时	30 分钟	1 小时	2 小时	2 小时	2 小时	2 小时
395	2025/3/23 10:53:22	262秒	微信	N/A	116.18.24.133(广东-东莞)	男	大四	经济管理类	乡村	180	59	否	否	4 小时	15 分钟及以下	3 小时	5 小时	5 小时	5 小时	3 小时	5 小时	5 小时	6 小时及以上	30 分钟	4 小时	3 小时	4 小时	4 小时	5 小时	4 小时	5 小时	4 小时	5 小时
396	2025/3/23 10:53:56	223秒	微信	N/A	120.239.73.116(广东-广州)	男	大一	医学类	城镇	169	84	否	是	3 小时	4 小时	2 小时	3 小时	3 小时	3 小时	4 小时	4 小时	4 小时	3 小时	3 小时	3 小时	2 小时	4 小时	4 小时	4 小时	3 小时	3 小时	2 小时	1 小时
397	2025/3/23 10:57:15	237秒	微信	N/A	120.239.70.160(广东-广州)	女	大二	文学类	城镇	159	52	否	否	3 小时	15 分钟及以下	4 小时	4 小时	3 小时	2 小时	4 小时	4 小时	2 小时	2 小时	4 小时	30 分钟	4 小时	2 小时	2 小时	3 小时	2 小时	2 小时	4 小时	6 小时及以上
398	2025/3/23 10:57:46	210秒	微信	N/A	113.78.79.235(广东-东莞)	男	大一	经济管理类	乡村	184	58	否	否	2 小时	5 小时	1 小时	1 小时	6 小时及以上	1 小时	3 小时	3 小时	30 分钟	1 小时	2 小时	4 小时	3 小时	2 小时	3 小时	3 小时	3 小时	1 小时	1 小时	1 小时
399	2025/3/23 11:00:52	245秒	微信	N/A	113.79.161.44(广东-东莞)	男	大一	文学类	城镇	179	64	是	否	2 小时	3 小时	2 小时	30 分钟	3 小时	3 小时	3 小时	1 小时	2 小时	2 小时	2 小时	3 小时	5 小时	2 小时	5 小时	1 小时	3 小时	1 小时	3 小时	30 分钟
400	2025/3/23 11:02:01	190秒	微信	N/A	223.74.47.66(广东-潮州)	女	大三	经济管理类	乡村	150	49	否	否	2 小时	1 小时	2 小时	1 小时	3 小时	1 小时	2 小时	1 小时	3 小时	1 小时	1 小时	1 小时	3 小时	2 小时	2 小时	1 小时	1 小时	2 小时	1 小时	3 小时
401	2025/3/23 11:05:53	205秒	微信	N/A	116.18.51.171(广东-东莞)	女	大三	文学类	城镇	157	64	否	是	30 分钟	30 分钟	5 小时	15 分钟及以下	30 分钟	30 分钟	30 分钟	30 分钟	4 小时	6 小时及以上	30 分钟	15 分钟及以下	30 分钟	1 小时	5 小时	30 分钟	1 小时	30 分钟	30 分钟	30 分钟
402	2025/3/23 11:06:25	228秒	微信	N/A	120.239.77.205(广东-广州)	男	大二	经济管理类	城镇	168	60	否	是	2 小时	3 小时	1 小时	1 小时	1 小时	3 小时	2 小时	3 小时	3 小时	2 小时	2 小时	1 小时	1 小时	3 小时	3 小时	2 小时	1 小时	1 小时	3 小时	1 小时
403	2025/3/23 11:09:42	216秒	微信	N/A	120.85.105.139(广东-广州)	女	大三	理工类	城镇	154	51	否	是	1小时	1 小时	30 分钟	30 分钟	4 小时	2 小时	1 小时	30 分钟	1 小时	1 小时	2 小时	30 分钟	30 分钟	1 小时	2 小时	2 小时	1 小时	2 小时	30 分钟	2 小时
404	2025/3/23 11:10:12	268秒	微信	N/A	120.230.52.181(广东-佛山)	女	大四	文学类	城镇	159	55	否	否	1小时	2 小时	5 小时	3 小时	1 小时	1 小时	30 分钟	2 小时	30 分钟	2 小时	30 分钟	30 分钟	没有	1 小时	5 小时	1 小时	5 小时	1 小时	2 小时	2 小时
405	2025/3/23 11:14:34	205秒	微信	N/A	120.235.62.91(广东-东莞)	男	大四	文学类	乡村	184	62	是	否	1小时	30 分钟	1 小时	1 小时	1 小时	2 小时	1 小时	30 分钟	1 小时	没有	2 小时	2 小时	2 小时	2 小时	2 小时	2 小时	2 小时	2 小时	30 分钟	30 分钟
406	2025/3/23 11:15:07	221秒	微信	N/A	120.235.58.90(广东-东莞)	女	大一	医学类	乡村	154	61	否	否	2 小时	3 小时	1 小时	2 小时	2 小时	3 小时	3 小时	2 小时	4 小时	15 分钟及以下	2 小时	30 分钟	没有	6 小时及以上	2 小时	1 小时	1 小时	1 小时	没有	1 小时
407	2025/3/23 11:18:31	210秒	微信	N/A	120.235.55.57(广东-东莞)	男	大三	医学类	城镇	180	75	是	否	3 小时	3 小时	没有	3 小时	2 小时	6 小时及以上	2 小时	5 小时	4 小时	3 小时	30 分钟	4 小时	3 小时	4 小时	3 小时	2 小时	2 小时	2 小时	6 小时及以上	4 小时
408	2025/3/23 11:19:04	212秒	微信	N/A	120.85.168.107(广东-广州)	男	大二	理工类	乡村	175	70	是	是	4 小时	4 小时	5 小时	3 小时	4 小时	1 小时	4 小时	30 分钟	3 小时	4 小时	没有	3 小时	5 小时	5 小时	5 小时	4 小时	4 小时	3 小时	5 小时	5 小时
409	2025/3/23 11:22:31	199秒	微信	N/A	120.87.55.93(广东-韶关)	男	大二	经济管理类	乡村	172	83	是	是	1小时	30 分钟	6 小时及以上	30 分钟	2 小时	30 分钟	2 小时	1 小时	30 分钟	30 分钟	2 小时	1 小时	2 小时	2 小时	2 小时	1 小时	2 小时	2 小时	1 小时	2 小时
410	2025/3/23 11:23:07	207秒	微信	N/A	120.235.70.26(广东-东莞)	女	大三	文学类	城镇	157	50	否	否	3 小时	3 小时	2 小时	3 小时	2 小时	2 小时	3 小时	2 小时	2 小时	1 小时	4 小时	6 小时及以上	2 小时	6 小时及以上	4 小时	2 小时	1 小时	2 小时	3 小时	4 小时
411	2025/3/23 11:25:08	242秒	微信	N/A	120.85.185.101(广东-广州)	女	大三	文学类	城镇	154	45	否	否	3 小时	3 小时	4 小时	4 小时	2 小时	2 小时	3 小时	2 小时	4 小时	2 小时	2 小时	3 小时	3 小时	3 小时	15 分钟及以下	4 小时	30 分钟	3 小时	没有	4 小时
412	2025/3/23 11:26:12	208秒	微信	N/A	121.13.161.98(广东-东莞)	男	大一	艺术类	城镇	183	84	否	否	6 小时及以上	5 小时	6 小时及以上	5 小时	6 小时及以上	5 小时	5 小时	6 小时及以上	5 小时	5 小时	6 小时及以上	4 小时	6 小时及以上	6 小时及以上	5 小时	6 小时及以上	5 小时	5 小时	6 小时及以上	6 小时及以上
413	2025/3/23 11:28:37	277秒	微信	N/A	124.240.53.81(广东-广州)	女	大二	文学类	城镇	171	59	否	否	4 小时	3 小时	5 小时	5 小时	5 小时	5 小时	1 小时	4 小时	5 小时	4 小时	5 小时	3 小时	3 小时	5 小时	3 小时	5 小时	5 小时	1 小时	4 小时	4 小时
414	2025/3/23 11:29:09	231秒	微信	N/A	121.13.236.83(广东-东莞)	女	大三	文学类	城镇	160	57	否	是	3 小时	6 小时及以上	2 小时	4 小时	2 小时	4 小时	2 小时	3 小时	2 小时	30 分钟	2 小时	3 小时	3 小时	4 小时	3 小时	3 小时	4 小时	2 小时	3 小时	2 小时
415	2025/3/23 11:31:35	201秒	微信	N/A	119.136.135.45(广东-深圳)	男	大一	艺术类	城镇	172	67	是	否	2 小时	3 小时	5 小时	2 小时	3 小时	1 小时	1 小时	2 小时	3 小时	1 小时	15 分钟及以下	3 小时	1 小时	3 小时	2 小时	2 小时	3 小时	3 小时	2 小时	3 小时
416	2025/3/23 11:32:21	201秒	微信	N/A	120.86.68.216(广东-东莞)	女	大二	艺术类	乡村	160	63	否	否	30 分钟	30 分钟	15 分钟及以下	15 分钟及以下	30 分钟	1 小时	15 分钟及以下	1 小时	15 分钟及以下	1 小时	没有	2 小时	5 小时	1 小时	1 小时	30 分钟	30 分钟	15 分钟及以下	15 分钟及以下	15 分钟及以下
417	2025/3/23 11:35:22	189秒	微信	N/A	14.124.113.215(广东-广州)	女	大五	医学类	城镇	160	49	是	是	15 分钟及以下	没有	30 分钟	3 小时	没有	没有	15 分钟及以下	15 分钟及以下	30 分钟	30 分钟	6 小时及以上	没有	没有	15 分钟及以下	没有	没有	没有	15 分钟及以下	30 分钟	15 分钟及以下
418	2025/3/23 11:36:05	262秒	微信	N/A	119.136.154.78(广东-深圳)	男	大四	艺术类	城镇	182	62	是	是	4 小时	3 小时	4 小时	5 小时	3 小时	3 小时	2 小时	4 小时	1 小时	4 小时	4 小时	3 小时	4 小时	5 小时	4 小时	30 分钟	4 小时	6 小时及以上	5 小时	5 小时
419	2025/3/23 11:39:43	249秒	微信	N/A	125.94.201.163(广东-广州)	男	大四	文学类	乡村	175	73	是	是	1小时	2 小时	15 分钟及以下	1 小时	1 小时	1 小时	2 小时	2 小时	30 分钟	1 小时	30 分钟	2 小时	2 小时	30 分钟	2 小时	没有	6 小时及以上	30 分钟	2 小时	2 小时
420	2025/3/23 11:40:12	253秒	微信	N/A	124.240.96.15(广东-佛山)	男	大一	医学类	乡村	178	62	是	是	4 小时	2 小时	4 小时	3 小时	30 分钟	3 小时	3 小时	没有	2 小时	3 小时	没有	3 小时	4 小时	3 小时	4 小时	5 小时	3 小时	5 小时	4 小时	3 小时
421	2025/3/23 11:40:41	197秒	微信	N/A	58.253.43.222(广东-阳江)	女	大三	经济管理类	乡村	161	61	否	否	3 小时	2 小时	2 小时	15 分钟及以下	30 分钟	4 小时	3 小时	2 小时	2 小时	没有	没有	4 小时	3 小时	2 小时	2 小时	3 小时	3 小时	2 小时	15 分钟及以下	4 小时
422	2025/3/23 11:43:06	270秒	微信	N/A	14.145.235.205(广东-广州)	女	大一	文学类	城镇	168	64	否	否	2 小时	1 小时	1 小时	3 小时	2 小时	15 分钟及以下	2 小时	2 小时	1 小时	2 小时	1 小时	1 小时	1 小时	1 小时	2 小时	2 小时	30 分钟	1 小时	3 小时	2 小时
423	2025/3/23 11:43:35	234秒	微信	N/A	120.229.13.231(广东-深圳)	女	大四	经济管理类	城镇	163	56	否	否	2 小时	2 小时	3 小时	2 小时	1 小时	2 小时	2 小时	3 小时	1 小时	3 小时	3 小时	3 小时	2 小时	2 小时	2 小时	2 小时	1 小时	3 小时	1 小时	1 小时
424	2025/3/23 11:47:18	247秒	微信	N/A	120.82.118.46(广东-汕头)	女	大二	经济管理类	乡村	157	50	否	否	2 小时	2 小时	4 小时	3 小时	3 小时	3 小时	3 小时	1 小时	1 小时	2 小时	2 小时	3 小时	2 小时	3 小时	3 小时	2 小时	3 小时	4 小时	1 小时	3 小时
425	2025/3/23 11:47:43	223秒	微信	N/A	14.156.34.220(广东-东莞)	女	大一	医学类	乡村	165	61	否	是	4 小时	5 小时	3 小时	4 小时	5 小时	4 小时	3 小时	5 小时	5 小时	6 小时及以上	5 小时	3 小时	4 小时	3 小时	5 小时	4 小时	3 小时	4 小时	4 小时	5 小时
426	2025/3/23 11:49:40	265秒	微信	N/A	183.53.253.205(广东-广州)	女	大二	文学类	城镇	152	50	否	否	1小时	6 小时及以上	3 小时	2 小时	30 分钟	2 小时	1 小时	30 分钟	5 小时	30 分钟	1 小时	2 小时	30 分钟	30 分钟	1 小时	1 小时	30 分钟	30 分钟	30 分钟	1 小时
427	2025/3/23 11:50:05	276秒	微信	N/A	120.230.61.211(广东-佛山)	男	大二	文学类	城镇	173	65	是	否	4 小时	4 小时	3 小时	3 小时	5 小时	4 小时	5 小时	5 小时	没有	3 小时	3 小时	15 分钟及以下	5 小时	5 小时	3 小时	4 小时	2 小时	1 小时	4 小时	4 小时
428	2025/3/23 11:53:31	233秒	微信	N/A	113.76.59.27(广东-珠海)	女	大三	文学类	乡村	156	46	否	是	5 小时	4 小时	5 小时	没有	5 小时	5 小时	4 小时	5 小时	5 小时	5 小时	5 小时	5 小时	5 小时	6 小时及以上	5 小时	5 小时	30 分钟	5 小时	3 小时	4 小时
429	2025/3/23 11:53:56	208秒	微信	N/A	211.136.218.237(广东-广州)	男	大三	医学类	城镇	179	76	否	是	1小时	5 小时	2 小时	1 小时	15 分钟及以下	30 分钟	30 分钟	2 小时	30 分钟	3 小时	1 小时	6 小时及以上	2 小时	没有	30 分钟	1 小时	1 小时	2 小时	1 小时	2 小时
430	2025/3/23 11:57:09	191秒	微信	N/A	219.136.144.59(广东-广州)	女	大二	文学类	城镇	163	61	否	否	1小时	2 小时	2 小时	3 小时	15 分钟及以下	15 分钟及以下	1 小时	1 小时	1 小时	1 小时	2 小时	1 小时	2 小时	2 小时	1 小时	30 分钟	5 小时	3 小时	30 分钟	1 小时
431	2025/3/23 11:58:09	195秒	微信	N/A	112.91.196.236(广东-清远)	男	大五	医学类	乡村	179	83	是	否	4 小时	4 小时	4 小时	4 小时	3 小时	5 小时	4 小时	4 小时	4 小时	3 小时	6 小时及以上	4 小时	4 小时	5 小时	5 小时	6 小时及以上	3 小时	4 小时	5 小时	4 小时
432	2025/3/23 12:01:31	235秒	微信	N/A	219.136.147.23(广东-广州)	男	大三	理工类	城镇	170	74	是	是	4 小时	3 小时	5 小时	3 小时	5 小时	3 小时	4 小时	5 小时	3 小时	5 小时	4 小时	3 小时	3 小时	30 分钟	1 小时	3 小时	3 小时	5 小时	4 小时	30 分钟
433	2025/3/23 12:02:07	277秒	微信	N/A	219.136.144.47(广东-广州)	男	大三	文学类	城镇	175	77	是	是	3 小时	4 小时	2 小时	2 小时	4 小时	3 小时	3 小时	4 小时	3 小时	4 小时	3 小时	4 小时	1 小时	3 小时	4 小时	30 分钟	2 小时	3 小时	4 小时	2 小时
434	2025/3/23 12:05:09	210秒	微信	N/A	219.136.146.84(广东-广州)	男	大二	医学类	城镇	179	76	是	否	1小时	1 小时	30 分钟	1 小时	30 分钟	30 分钟	1 小时	2 小时	2 小时	30 分钟	2 小时	5 小时	3 小时	1 小时	30 分钟	1 小时	30 分钟	2 小时	5 小时	30 分钟
435	2025/3/23 12:06:24	257秒	微信	N/A	120.82.124.74(广东-汕头)	女	大一	文学类	城镇	170	58	否	否	1小时	30 分钟	1 小时	30 分钟	2 小时	2 小时	2 小时	30 分钟	30 分钟	30 分钟	30 分钟	30 分钟	30 分钟	30 分钟	30 分钟	1 小时	2 小时	30 分钟	5 小时	3 小时
436	2025/3/23 12:09:52	260秒	微信	N/A	223.74.170.26(广东-东莞)	男	大四	经济管理类	城镇	169	77	否	是	3 小时	5 小时	3 小时	3 小时	3 小时	2 小时	3 小时	4 小时	2 小时	2 小时	2 小时	没有	3 小时	没有	2 小时	2 小时	2 小时	4 小时	4 小时	3 小时
437	2025/3/23 12:10:21	198秒	微信	N/A	223.73.193.170(广东-广州)	男	大一	理工类	城镇	168	71	是	否	1小时	1 小时	2 小时	1 小时	2 小时	6 小时及以上	30 分钟	1 小时	1 小时	2 小时	2 小时	1 小时	30 分钟	30 分钟	30 分钟	2 小时	1 小时	6 小时及以上	30 分钟	2 小时
438	2025/3/23 12:13:35	269秒	微信	N/A	223.73.199.189(广东-广州)	女	大二	理工类	乡村	164	49	否	否	3 小时	4 小时	3 小时	4 小时	4 小时	4 小时	3 小时	5 小时	4 小时	2 小时	3 小时	2 小时	4 小时	3 小时	2 小时	3 小时	4 小时	4 小时	3 小时	4 小时
439	2025/3/23 12:14:06	237秒	微信	N/A	119.2.144.61(广东-广州)	女	大四	经济管理类	城镇	156	60	否	是	3 小时	没有	4 小时	2 小时	1 小时	4 小时	4 小时	4 小时	4 小时	3 小时	2 小时	2 小时	4 小时	3 小时	3 小时	3 小时	3 小时	4 小时	2 小时	3 小时
440	2025/3/23 12:17:20	265秒	微信	N/A	223.74.181.11(广东-东莞)	男	大一	文学类	城镇	168	59	是	是	1小时	2 小时	2 小时	30 分钟	2 小时	1 小时	1 小时	1 小时	30 分钟	1 小时	没有	1 小时	2 小时	2 小时	30 分钟	1 小时	1 小时	2 小时	3 小时	2 小时
441	2025/3/23 12:17:45	229秒	微信	N/A	223.73.200.229(广东-广州)	男	大四	文学类	乡村	181	60	否	否	15 分钟及以下	30 分钟	15 分钟及以下	没有	没有	15 分钟及以下	4 小时	30 分钟	15 分钟及以下	30 分钟	30 分钟	没有	没有	15 分钟及以下	没有	5 小时	没有	30 分钟	30 分钟	没有
442	2025/3/23 12:20:39	261秒	微信	N/A	116.5.199.204(广东-潮州)	男	大二	艺术类	城镇	178	85	是	否	5 小时	5 小时	4 小时	3 小时	6 小时及以上	没有	6 小时及以上	4 小时	4 小时	6 小时及以上	5 小时	6 小时及以上	6 小时及以上	4 小时	4 小时	30 分钟	6 小时及以上	6 小时及以上	4 小时	6 小时及以上
443	2025/3/23 12:21:08	266秒	微信	N/A	120.235.214.218(广东-惠州)	男	大四	理工类	城镇	173	84	是	是	2 小时	3 小时	1 小时	2 小时	1 小时	2 小时	3 小时	2 小时	2 小时	1 小时	3 小时	2 小时	3 小时	1 小时	1 小时	6 小时及以上	3 小时	3 小时	3 小时	1 小时
444	2025/3/23 12:23:40	247秒	微信	N/A	120.229.58.115(广东-深圳)	女	大四	经济管理类	城镇	155	49	否	否	3 小时	4 小时	2 小时	2 小时	没有	3 小时	3 小时	4 小时	4 小时	5 小时	2 小时	4 小时	4 小时	4 小时	3 小时	3 小时	4 小时	4 小时	4 小时	3 小时
445	2025/3/23 12:24:08	229秒	微信	N/A	202.104.40.58(广东-广州)	女	大一	文学类	乡村	160	59	否	是	1小时	1 小时	1 小时	2 小时	30 分钟	5 小时	1 小时	2 小时	2 小时	1 小时	3 小时	2 小时	5 小时	1 小时	15 分钟及以下	30 分钟	2 小时	1 小时	30 分钟	30 分钟
446	2025/3/23 12:24:33	248秒	微信	N/A	120.229.66.199(广东-深圳)	女	大五	医学类	乡村	160	59	是	是	2 小时	3 小时	2 小时	2 小时	3 小时	3 小时	3 小时	1 小时	15 分钟及以下	没有	3 小时	3 小时	3 小时	3 小时	1 小时	30 分钟	1 小时	1 小时	2 小时	6 小时及以上
447	2025/3/23 12:27:11	264秒	微信	N/A	223.73.29.108(广东-东莞)	女	大四	经济管理类	城镇	166	45	否	否	2 小时	15 分钟及以下	1 小时	1 小时	2 小时	2 小时	3 小时	4 小时	3 小时	3 小时	2 小时	1 小时	1 小时	1 小时	4 小时	3 小时	2 小时	3 小时	1 小时	没有
448	2025/3/23 12:27:36	267秒	微信	N/A	219.136.99.192(广东-广州)	男	大三	医学类	城镇	168	75	否	否	2 小时	15 分钟及以下	1 小时	3 小时	1 小时	1 小时	1 小时	30 分钟	1 小时	2 小时	1 小时	3 小时	3 小时	30 分钟	2 小时	2 小时	3 小时	2 小时	4 小时	1 小时
449	2025/3/23 12:28:01	200秒	微信	N/A	120.82.85.181(广东-茂名)	男	大二	文学类	乡村	178	64	是	否	3 小时	4 小时	3 小时	3 小时	2 小时	2 小时	没有	4 小时	6 小时及以上	5 小时	2 小时	2 小时	2 小时	3 小时	2 小时	3 小时	4 小时	3 小时	4 小时	3 小时
450	2025/3/23 12:31:49	203秒	微信	N/A	220.198.247.92(广东-广州)	男	大一	经济管理类	城镇	176	82	是	是	3 小时	3 小时	4 小时	4 小时	3 小时	4 小时	4 小时	3 小时	2 小时	2 小时	2 小时	3 小时	6 小时及以上	15 分钟及以下	4 小时	4 小时	4 小时	4 小时	4 小时	3 小时
451	2025/3/23 12:32:15	229秒	微信	N/A	220.198.207.45(广东-广州)	男	大二	理工类	城镇	175	70	否	否	2 小时	1 小时	3 小时	1 小时	3 小时	没有	3 小时	1 小时	2 小时	2 小时	1 小时	没有	3 小时	3 小时	2 小时	4 小时	1 小时	30 分钟	3 小时	1 小时
452	2025/3/23 12:34:16	253秒	微信	N/A	219.137.63.124(广东-广州)	男	大四	理工类	乡村	175	82	是	是	4 小时	3 小时	4 小时	4 小时	4 小时	6 小时及以上	5 小时	4 小时	4 小时	3 小时	3 小时	4 小时	1 小时	3 小时	3 小时	3 小时	30 分钟	5 小时	3 小时	4 小时
453	2025/3/23 12:34:43	202秒	微信	N/A	220.198.245.56(广东-广州)	男	大一	文学类	乡村	169	84	否	否	15 分钟及以下	15 分钟及以下	15 分钟及以下	15 分钟及以下	没有	30 分钟	30 分钟	15 分钟及以下	15 分钟及以下	没有	30 分钟	30 分钟	15 分钟及以下	15 分钟及以下	15 分钟及以下	5 小时	没有	1 小时	没有	15 分钟及以下
454	2025/3/23 12:37:29	206秒	微信	N/A	220.198.221.62(广东-广州)	女	大三	理工类	乡村	155	50	否	否	30 分钟	1 小时	15 分钟及以下	15 分钟及以下	1 小时	3 小时	1 小时	30 分钟	15 分钟及以下	1 小时	30 分钟	30 分钟	1 小时	1 小时	1 小时	1 小时	30 分钟	15 分钟及以下	30 分钟	30 分钟
455	2025/3/23 12:38:06	274秒	微信	N/A	120.229.79.157(广东-深圳)	女	大一	经济管理类	城镇	161	56	否	是	2 小时	30 分钟	2 小时	3 小时	6 小时及以上	2 小时	2 小时	2 小时	2 小时	3 小时	3 小时	5 小时	3 小时	2 小时	1 小时	1 小时	3 小时	2 小时	2 小时	3 小时
456	2025/3/23 12:40:53	213秒	微信	N/A	119.132.142.114(广东-珠海)	男	大五	医学类	乡村	174	60	否	否	30 分钟	1 小时	30 分钟	30 分钟	1 小时	15 分钟及以下	1 小时	1 小时	30 分钟	15 分钟及以下	30 分钟	15 分钟及以下	没有	15 分钟及以下	30 分钟	1 小时	30 分钟	1 小时	1 小时	30 分钟
457	2025/3/23 12:41:15	270秒	微信	N/A	223.74.166.29(广东-东莞)	男	大二	经济管理类	乡村	179	65	是	否	30 分钟	15 分钟及以下	1 小时	30 分钟	1 小时	15 分钟及以下	30 分钟	1 小时	30 分钟	1 小时	1 小时	30 分钟	1 小时	15 分钟及以下	30 分钟	4 小时	1 小时	15 分钟及以下	1 小时	30 分钟
458	2025/3/23 12:44:38	217秒	微信	N/A	223.74.184.52(广东-东莞)	男	大一	经济管理类	乡村	181	66	是	是	1小时	30 分钟	1 小时	1 小时	1 小时	30 分钟	1 小时	30 分钟	2 小时	2 小时	1 小时	2 小时	2 小时	30 分钟	30 分钟	15 分钟及以下	30 分钟	1 小时	3 小时	2 小时
459	2025/3/23 12:45:06	213秒	微信	N/A	223.74.150.191(广东-深圳)	女	大一	理工类	乡村	162	62	是	是	5 小时	5 小时	5 小时	6 小时及以上	5 小时	5 小时	5 小时	5 小时	6 小时及以上	6 小时及以上	5 小时	5 小时	2 小时	15 分钟及以下	6 小时及以上	6 小时及以上	6 小时及以上	6 小时及以上	5 小时	6 小时及以上
460	2025/3/23 12:48:57	232秒	微信	N/A	27.37.157.102(广东-东莞)	女	大三	文学类	乡村	163	60	否	否	3 小时	2 小时	3 小时	2 小时	1 小时	2 小时	1 小时	3 小时	3 小时	2 小时	2 小时	2 小时	4 小时	4 小时	4 小时	4 小时	6 小时及以上	4 小时	2 小时	4 小时
461	2025/3/23 12:49:29	204秒	微信	N/A	223.73.120.200(广东-广州)	男	大一	经济管理类	乡村	174	64	否	否	3 小时	4 小时	2 小时	6 小时及以上	3 小时	4 小时	3 小时	2 小时	2 小时	2 小时	2 小时	6 小时及以上	30 分钟	6 小时及以上	1 小时	3 小时	3 小时	2 小时	30 分钟	3 小时
462	2025/3/23 12:52:40	203秒	微信	N/A	223.73.200.218(广东-广州)	男	大三	文学类	城镇	174	74	是	是	2 小时	3 小时	1 小时	3 小时	15 分钟及以下	3 小时	1 小时	3 小时	2 小时	3 小时	1 小时	2 小时	1 小时	3 小时	3 小时	2 小时	3 小时	3 小时	1 小时	没有
463	2025/3/23 12:53:12	206秒	微信	N/A	27.37.139.215(广东-东莞)	女	大二	理工类	城镇	152	45	否	否	4 小时	4 小时	2 小时	15 分钟及以下	4 小时	5 小时	3 小时	4 小时	5 小时	4 小时	2 小时	2 小时	3 小时	4 小时	4 小时	3 小时	4 小时	5 小时	3 小时	4 小时
464	2025/3/23 12:55:33	207秒	微信	N/A	223.73.200.140(广东-广州)	男	大二	文学类	城镇	170	80	否	是	2 小时	2 小时	2 小时	3 小时	3 小时	1 小时	3 小时	3 小时	2 小时	1 小时	2 小时	2 小时	1 小时	1 小时	3 小时	2 小时	1 小时	1 小时	1 小时	1 小时
465	2025/3/23 12:55:56	220秒	微信	N/A	27.44.240.104(广东-东莞)	男	大四	艺术类	乡村	174	80	是	否	15 分钟及以下	30 分钟	3 小时	30 分钟	15 分钟及以下	没有	15 分钟及以下	没有	15 分钟及以下	2 小时	30 分钟	30 分钟	15 分钟及以下	15 分钟及以下	15 分钟及以下	没有	30 分钟	15 分钟及以下	15 分钟及以下	15 分钟及以下
466	2025/3/23 12:59:48	249秒	微信	N/A	223.73.218.136(广东-广州)	男	大二	理工类	城镇	181	75	否	否	30 分钟	1 小时	1 小时	15 分钟及以下	30 分钟	1 小时	15 分钟及以下	15 分钟及以下	1 小时	30 分钟	30 分钟	1 小时	30 分钟	30 分钟	5 小时	5 小时	1 小时	30 分钟	1 小时	1 小时
467	2025/3/23 13:00:15	211秒	微信	N/A	120.239.202.179(广东-珠海)	女	大三	经济管理类	乡村	160	58	否	是	1小时	1 小时	1 小时	3 小时	1 小时	2 小时	2 小时	1 小时	30 分钟	1 小时	30 分钟	2 小时	1 小时	30 分钟	1 小时	2 小时	30 分钟	30 分钟	1 小时	15 分钟及以下
468	2025/3/23 13:00:31	253秒	微信	N/A	27.44.242.179(广东-东莞)	男	大二	文学类	城镇	174	65	是	是	3 小时	3 小时	2 小时	4 小时	1 小时	2 小时	4 小时	4 小时	4 小时	4 小时	3 小时	3 小时	3 小时	3 小时	3 小时	2 小时	3 小时	3 小时	4 小时	4 小时
469	2025/3/23 13:04:00	196秒	微信	N/A	27.44.247.211(广东-东莞)	女	大五	医学类	城镇	153	64	是	否	6 小时及以上	6 小时及以上	6 小时及以上	6 小时及以上	5 小时	6 小时及以上	5 小时	6 小时及以上	6 小时及以上	5 小时	没有	6 小时及以上	5 小时	5 小时	6 小时及以上	6 小时及以上	6 小时及以上	6 小时及以上	1 小时	6 小时及以上
470	2025/3/23 13:04:27	245秒	微信	N/A	223.73.218.160(广东-广州)	男	大四	医学类	乡村	179	60	否	是	2 小时	1 小时	3 小时	1 小时	2 小时	3 小时	1 小时	4 小时	3 小时	4 小时	6 小时及以上	2 小时	3 小时	3 小时	1 小时	3 小时	3 小时	3 小时	2 小时	1 小时
471	2025/3/23 13:07:25	222秒	微信	N/A	59.39.208.141(广东-东莞)	男	大三	经济管理类	城镇	173	68	否	否	1小时	30 分钟	1 小时	2 小时	2 小时	1 小时	3 小时	2 小时	4 小时	1 小时	15 分钟及以下	5 小时	1 小时	1 小时	2 小时	30 分钟	30 分钟	30 分钟	1 小时	2 小时
472	2025/3/23 13:08:12	225秒	微信	N/A	58.252.56.138(广东-东莞)	男	大三	艺术类	城镇	171	85	是	否	4 小时	4 小时	15 分钟及以下	4 小时	5 小时	3 小时	2 小时	4 小时	3 小时	3 小时	5 小时	6 小时及以上	5 小时	没有	4 小时	5 小时	5 小时	3 小时	4 小时	5 小时
473	2025/3/23 13:11:17	247秒	微信	N/A	61.140.196.125(广东-广州)	男	大四	医学类	城镇	182	66	是	是	2 小时	没有	1 小时	3 小时	2 小时	3 小时	2 小时	1 小时	1 小时	5 小时	1 小时	3 小时	1 小时	3 小时	2 小时	30 分钟	2 小时	1 小时	3 小时	3 小时
474	2025/3/23 13:11:44	216秒	微信	N/A	183.0.173.129(广东-茂名)	女	大三	理工类	乡村	169	57	否	是	30 分钟	15 分钟及以下	15 分钟及以下	1 小时	30 分钟	30 分钟	15 分钟及以下	30 分钟	1 小时	1 小时	15 分钟及以下	1 小时	15 分钟及以下	15 分钟及以下	1 小时	1 小时	15 分钟及以下	15 分钟及以下	30 分钟	1 小时
475	2025/3/23 13:15:10	279秒	微信	N/A	59.39.208.143(广东-东莞)	男	大二	艺术类	城镇	169	82	是	是	1小时	没有	15 分钟及以下	4 小时	30 分钟	2 小时	4 小时	30 分钟	30 分钟	30 分钟	3 小时	1 小时	5 小时	2 小时	1 小时	30 分钟	4 小时	2 小时	5 小时	1 小时
476	2025/3/23 13:15:43	240秒	微信	N/A	183.29.43.189(广东-河源)	女	大一	艺术类	城镇	160	48	否	否	15 分钟及以下	3 小时	30 分钟	30 分钟	30 分钟	30 分钟	15 分钟及以下	没有	30 分钟	15 分钟及以下	没有	15 分钟及以下	没有	15 分钟及以下	30 分钟	15 分钟及以下	15 分钟及以下	30 分钟	30 分钟	30 分钟
477	2025/3/23 13:19:28	216秒	微信	N/A	59.39.208.178(广东-东莞)	男	大二	理工类	城镇	168	58	是	否	1小时	5 小时	1 小时	2 小时	2 小时	30 分钟	1 小时	1 小时	2 小时	30 分钟	1 小时	30 分钟	5 小时	2 小时	15 分钟及以下	1 小时	2 小时	30 分钟	30 分钟	1 小时
478	2025/3/23 13:19:57	221秒	微信	N/A	113.109.122.183(广东-广州)	男	大三	理工类	城镇	169	80	是	是	3 小时	2 小时	3 小时	30 分钟	3 小时	3 小时	4 小时	3 小时	4 小时	2 小时	没有	2 小时	4 小时	4 小时	4 小时	2 小时	3 小时	3 小时	3 小时	4 小时
479	2025/3/23 13:22:13	209秒	微信	N/A	59.39.209.151(广东-东莞)	女	大二	文学类	城镇	165	45	是	否	5 小时	15 分钟及以下	1 小时	5 小时	6 小时及以上	5 小时	6 小时及以上	4 小时	6 小时及以上	6 小时及以上	3 小时	4 小时	4 小时	15 分钟及以下	2 小时	5 小时	6 小时及以上	5 小时	5 小时	1 小时
480	2025/3/23 13:22:44	247秒	微信	N/A	113.119.158.227(广东-广州)	女	大三	理工类	城镇	150	58	否	是	4 小时	4 小时	4 小时	3 小时	4 小时	3 小时	2 小时	4 小时	3 小时	4 小时	4 小时	5 小时	5 小时	5 小时	4 小时	5 小时	6 小时及以上	5 小时	5 小时	2 小时
481	2025/3/23 13:23:09	201秒	微信	N/A	120.239.54.140(广东-佛山)	女	大一	文学类	城镇	150	48	否	是	2 小时	3 小时	3 小时	2 小时	2 小时	3 小时	2 小时	3 小时	1 小时	2 小时	6 小时及以上	2 小时	1 小时	1 小时	1 小时	1 小时	3 小时	30 分钟	3 小时	2 小时
482	2025/3/23 13:26:52	203秒	微信	N/A	59.39.209.129(广东-东莞)	男	大四	理工类	城镇	183	85	是	是	30 分钟	15 分钟及以下	30 分钟	15 分钟及以下	1 小时	1 小时	30 分钟	15 分钟及以下	1 小时	1 小时	1 小时	15 分钟及以下	1 小时	30 分钟	1 小时	15 分钟及以下	15 分钟及以下	15 分钟及以下	15 分钟及以下	30 分钟
483	2025/3/23 13:27:29	190秒	微信	N/A	121.34.151.179(广东-深圳)	女	大二	文学类	城镇	170	64	否	否	1小时	1 小时	30 分钟	1 小时	2 小时	2 小时	1 小时	30 分钟	2 小时	2 小时	30 分钟	30 分钟	1 小时	1 小时	30 分钟	2 小时	30 分钟	30 分钟	30 分钟	1 小时
484	2025/3/23 13:30:22	209秒	微信	N/A	183.21.87.125(广东-茂名)	女	大四	经济管理类	乡村	170	52	否	是	2 小时	2 小时	2 小时	4 小时	1 小时	3 小时	1 小时	3 小时	2 小时	1 小时	1 小时	1 小时	2 小时	1 小时	3 小时	1 小时	3 小时	1 小时	1 小时	2 小时
485	2025/3/23 13:30:51	245秒	微信	N/A	121.34.202.243(广东-深圳)	女	大一	文学类	城镇	152	63	否	否	2 小时	2 小时	1 小时	3 小时	1 小时	2 小时	3 小时	3 小时	1 小时	1 小时	没有	3 小时	1 小时	4 小时	1 小时	1 小时	4 小时	3 小时	1 小时	2 小时
486	2025/3/23 13:33:37	256秒	微信	N/A	119.131.137.187(广东-广州)	女	大一	文学类	城镇	160	55	否	否	3 小时	4 小时	4 小时	5 小时	15 分钟及以下	3 小时	3 小时	4 小时	4 小时	2 小时	3 小时	4 小时	6 小时及以上	4 小时	4 小时	3 小时	3 小时	3 小时	3 小时	3 小时
487	2025/3/23 13:34:10	254秒	微信	N/A	59.39.209.198(广东-东莞)	男	大一	艺术类	城镇	181	71	是	是	3 小时	2 小时	3 小时	4 小时	6 小时及以上	4 小时	3 小时	3 小时	2 小时	3 小时	3 小时	3 小时	4 小时	2 小时	2 小时	1 小时	2 小时	2 小时	2 小时	3 小时
488	2025/3/23 13:37:50	243秒	微信	N/A	59.39.210.106(广东-东莞)	女	大三	文学类	乡村	164	56	否	否	4 小时	5 小时	3 小时	3 小时	3 小时	没有	4 小时	4 小时	6 小时及以上	4 小时	3 小时	没有	15 分钟及以下	5 小时	3 小时	3 小时	5 小时	5 小时	4 小时	5 小时
489	2025/3/23 13:38:22	237秒	微信	N/A	120.230.101.146(广东-广州)	男	大一	医学类	城镇	184	69	否	是	1小时	1 小时	5 小时	1 小时	30 分钟	30 分钟	1 小时	30 分钟	2 小时	1 小时	1 小时	2 小时	2 小时	2 小时	5 小时	30 分钟	1 小时	30 分钟	1 小时	没有
490	2025/3/23 13:40:53	236秒	微信	N/A	59.39.210.159(广东-东莞)	男	大三	经济管理类	乡村	172	81	否	否	3 小时	2 小时	4 小时	2 小时	4 小时	2 小时	3 小时	15 分钟及以下	4 小时	4 小时	3 小时	4 小时	3 小时	3 小时	2 小时	2 小时	3 小时	3 小时	2 小时	2 小时
491	2025/3/23 13:41:21	258秒	微信	N/A	59.39.210.205(广东-东莞)	女	大一	理工类	乡村	168	45	否	否	4 小时	4 小时	5 小时	3 小时	4 小时	4 小时	3 小时	4 小时	3 小时	5 小时	3 小时	4 小时	3 小时	3 小时	5 小时	5 小时	5 小时	4 小时	4 小时	4 小时
492	2025/3/23 13:45:22	279秒	微信	N/A	120.230.103.253(广东-广州)	女	大四	医学类	乡村	150	55	否	是	3 小时	4 小时	4 小时	2 小时	1 小时	4 小时	6 小时及以上	6 小时及以上	2 小时	2 小时	没有	2 小时	30 分钟	2 小时	没有	2 小时	4 小时	没有	4 小时	4 小时
493	2025/3/23 13:45:54	209秒	微信	N/A	120.83.153.142(广东-佛山)	女	大三	医学类	乡村	160	48	否	是	4 小时	5 小时	4 小时	4 小时	5 小时	3 小时	5 小时	1 小时	5 小时	3 小时	3 小时	4 小时	3 小时	3 小时	3 小时	3 小时	4 小时	4 小时	4 小时	3 小时
494	2025/3/23 13:48:51	234秒	微信	N/A	163.125.129.80(广东-深圳)	男	大四	文学类	乡村	168	68	是	是	没有	没有	没有	没有	6 小时及以上	15 分钟及以下	15 分钟及以下	15 分钟及以下	15 分钟及以下	没有	15 分钟及以下	没有	没有	没有	15 分钟及以下	15 分钟及以下	没有	15 分钟及以下	没有	15 分钟及以下
495	2025/3/23 13:49:30	250秒	微信	N/A	27.39.206.185(广东-云浮)	女	大二	经济管理类	乡村	168	64	否	否	3 小时	3 小时	1 小时	4 小时	2 小时	3 小时	3 小时	2 小时	4 小时	4 小时	2 小时	4 小时	1 小时	4 小时	2 小时	3 小时	3 小时	2 小时	4 小时	3 小时
496	2025/3/23 13:49:55	242秒	微信	N/A	14.155.204.173(广东-深圳)	男	大二	理工类	城镇	179	67	否	否	2 小时	2 小时	3 小时	2 小时	3 小时	2 小时	2 小时	1 小时	3 小时	5 小时	1 小时	3 小时	3 小时	2 小时	5 小时	1 小时	3 小时	3 小时	2 小时	2 小时
497	2025/3/23 13:52:47	236秒	微信	N/A	58.253.167.191(广东-中山)	男	大二	理工类	城镇	181	76	否	否	3 小时	2 小时	30 分钟	3 小时	1 小时	30 分钟	4 小时	4 小时	4 小时	4 小时	4 小时	3 小时	4 小时	3 小时	2 小时	3 小时	4 小时	30 分钟	2 小时	3 小时
498	2025/3/23 13:54:19	199秒	微信	N/A	183.35.30.189(广东-河源)	女	大一	文学类	乡村	164	61	是	否	5 小时	5 小时	没有	5 小时	5 小时	5 小时	5 小时	4 小时	5 小时	6 小时及以上	3 小时	5 小时	6 小时及以上	6 小时及以上	4 小时	6 小时及以上	5 小时	4 小时	6 小时及以上	6 小时及以上
499	2025/3/23 13:56:37	252秒	微信	N/A	125.89.11.110(广东-珠海)	男	大三	文学类	城镇	177	79	是	是	6 小时及以上	5 小时	6 小时及以上	5 小时	没有	6 小时及以上	6 小时及以上	6 小时及以上	5 小时	30 分钟	6 小时及以上	6 小时及以上	5 小时	5 小时	6 小时及以上	3 小时	6 小时及以上	5 小时	5 小时	5 小时
500	2025/3/23 13:56:58	195秒	微信	N/A	163.179.218.221(广东-惠州)	男	大二	医学类	城镇	171	61	否	否	2 小时	3 小时	3 小时	3 小时	3 小时	3 小时	1 小时	3 小时	3 小时	3 小时	1 小时	2 小时	没有	3 小时	2 小时	2 小时	2 小时	3 小时	3 小时	2 小时
501	2025/3/23 14:00:17	279秒	微信	N/A	120.230.119.133(广东-广州)	男	大一	经济管理类	城镇	177	69	是	否	3 小时	3 小时	3 小时	2 小时	4 小时	2 小时	4 小时	3 小时	3 小时	3 小时	3 小时	4 小时	2 小时	3 小时	2 小时	2 小时	4 小时	2 小时	4 小时	2 小时
502	2025/3/23 14:01:02	205秒	微信	N/A	124.240.24.182(广东-广州)	女	大二	医学类	乡村	164	57	否	是	30 分钟	3 小时	1 小时	30 分钟	15 分钟及以下	4 小时	15 分钟及以下	15 分钟及以下	30 分钟	30 分钟	30 分钟	1 小时	没有	30 分钟	30 分钟	15 分钟及以下	15 分钟及以下	1 小时	30 分钟	30 分钟
503	2025/3/23 14:03:04	215秒	微信	N/A	120.230.123.117(广东-广州)	女	大一	文学类	城镇	167	63	否	否	1小时	3 小时	15 分钟及以下	1 小时	1 小时	30 分钟	2 小时	30 分钟	没有	30 分钟	30 分钟	2 小时	30 分钟	2 小时	1 小时	1 小时	1 小时	5 小时	2 小时	30 分钟
504	2025/3/23 14:03:35	233秒	微信	N/A	163.125.212.48(广东-深圳)	男	大一	医学类	城镇	183	63	否	否	1小时	1 小时	1 小时	1 小时	15 分钟及以下	30 分钟	30 分钟	1 小时	30 分钟	1 小时	4 小时	1 小时	2 小时	3 小时	1 小时	2 小时	2 小时	2 小时	30 分钟	30 分钟
505	2025/3/23 14:04:03	262秒	微信	N/A	120.230.123.126(广东-广州)	男	大四	艺术类	城镇	173	85	是	否	3 小时	2 小时	2 小时	3 小时	3 小时	没有	2 小时	2 小时	4 小时	2 小时	4 小时	1 小时	3 小时	30 分钟	3 小时	2 小时	5 小时	3 小时	3 小时	没有
506	2025/3/23 14:07:22	278秒	微信	N/A	120.230.125.222(广东-广州)	女	大二	经济管理类	城镇	152	51	否	否	3 小时	2 小时	3 小时	3 小时	4 小时	4 小时	3 小时	4 小时	3 小时	2 小时	4 小时	3 小时	3 小时	3 小时	2 小时	4 小时	没有	4 小时	3 小时	4 小时
507	2025/3/23 14:07:46	242秒	微信	N/A	59.39.212.216(广东-东莞)	女	大一	文学类	城镇	153	58	否	是	6 小时及以上	6 小时及以上	5 小时	5 小时	6 小时及以上	6 小时及以上	6 小时及以上	5 小时	6 小时及以上	5 小时	6 小时及以上	6 小时及以上	6 小时及以上	6 小时及以上	5 小时	6 小时及以上	6 小时及以上	5 小时	1 小时	6 小时及以上
508	2025/3/23 14:10:02	192秒	微信	N/A	163.204.72.227(广东-湛江)	男	大二	医学类	城镇	177	85	否	否	4 小时	5 小时	4 小时	5 小时	4 小时	4 小时	5 小时	4 小时	30 分钟	5 小时	4 小时	5 小时	4 小时	4 小时	3 小时	没有	5 小时	5 小时	4 小时	6 小时及以上
509	2025/3/23 14:10:30	259秒	微信	N/A	120.230.125.203(广东-广州)	女	大一	文学类	城镇	161	55	否	否	2 小时	2 小时	3 小时	2 小时	2 小时	2 小时	1 小时	1 小时	1 小时	4 小时	没有	2 小时	3 小时	1 小时	2 小时	4 小时	3 小时	2 小时	1 小时	3 小时
510	2025/3/23 14:13:29	210秒	微信	N/A	163.125.223.91(广东-深圳)	女	大四	经济管理类	乡村	158	52	否	否	2 小时	2 小时	1 小时	1 小时	没有	1 小时	3 小时	1 小时	2 小时	2 小时	1 小时	3 小时	3 小时	1 小时	3 小时	3 小时	3 小时	2 小时	1 小时	30 分钟
511	2025/3/23 14:13:51	204秒	微信	N/A	120.230.128.203(广东-广州)	女	大一	经济管理类	城镇	150	52	否	否	3 小时	4 小时	3 小时	2 小时	2 小时	4 小时	没有	2 小时	3 小时	30 分钟	15 分钟及以下	2 小时	2 小时	3 小时	2 小时	4 小时	3 小时	2 小时	2 小时	4 小时
512	2025/3/23 14:17:16	272秒	微信	N/A	14.112.3.63(广东-惠州)	男	大二	经济管理类	城镇	179	70	是	否	2 小时	没有	2 小时	2 小时	5 小时	30 分钟	3 小时	3 小时	2 小时	1 小时	6 小时及以上	2 小时	1 小时	1 小时	1 小时	3 小时	3 小时	3 小时	1 小时	2 小时
513	2025/3/23 14:17:47	208秒	微信	N/A	183.11.238.185(广东-深圳)	男	大一	理工类	城镇	174	75	是	是	3 小时	2 小时	3 小时	3 小时	2 小时	2 小时	2 小时	3 小时	2 小时	4 小时	3 小时	2 小时	30 分钟	4 小时	3 小时	4 小时	4 小时	15 分钟及以下	3 小时	2 小时
514	2025/3/23 14:21:46	217秒	微信	N/A	120.230.131.228(广东-广州)	女	大二	文学类	城镇	155	56	否	否	3 小时	2 小时	4 小时	3 小时	2 小时	1 小时	4 小时	3 小时	4 小时	6 小时及以上	3 小时	4 小时	5 小时	2 小时	4 小时	4 小时	3 小时	2 小时	2 小时	3 小时
515	2025/3/23 14:22:07	271秒	微信	N/A	14.212.120.162(广东-佛山)	女	大一	文学类	城镇	150	64	否	否	2 小时	2 小时	2 小时	2 小时	2 小时	1 小时	3 小时	2 小时	1 小时	1 小时	3 小时	2 小时	3 小时	2 小时	3 小时	1 小时	2 小时	2 小时	3 小时	3 小时
516	2025/3/23 14:24:29	262秒	微信	N/A	120.230.136.235(广东-广州)	女	大四	经济管理类	城镇	163	63	否	否	1小时	30 分钟	5 小时	30 分钟	15 分钟及以下	30 分钟	30 分钟	30 分钟	15 分钟及以下	30 分钟	1 小时	30 分钟	5 小时	2 小时	30 分钟	3 小时	30 分钟	1 小时	没有	2 小时
517	2025/3/23 14:24:52	192秒	微信	N/A	120.230.135.143(广东-广州)	女	大一	医学类	乡村	169	55	是	否	4 小时	6 小时及以上	没有	5 小时	4 小时	3 小时	2 小时	2 小时	4 小时	5 小时	5 小时	5 小时	5 小时	4 小时	3 小时	5 小时	5 小时	5 小时	4 小时	4 小时
518	2025/3/23 14:28:36	254秒	微信	N/A	183.237.65.171(广东-深圳)	男	大二	医学类	乡村	176	82	是	否	3 小时	2 小时	4 小时	2 小时	3 小时	4 小时	3 小时	3 小时	15 分钟及以下	4 小时	3 小时	没有	3 小时	5 小时	3 小时	2 小时	1 小时	2 小时	4 小时	4 小时
519	2025/3/23 14:29:07	192秒	微信	N/A	120.230.141.129(广东-广州)	女	大四	文学类	乡村	167	55	否	否	30 分钟	3 小时	15 分钟及以下	15 分钟及以下	6 小时及以上	5 小时	15 分钟及以下	15 分钟及以下	30 分钟	30 分钟	30 分钟	30 分钟	15 分钟及以下	30 分钟	15 分钟及以下	2 小时	30 分钟	30 分钟	1 小时	15 分钟及以下
520	2025/3/23 14:29:29	247秒	微信	N/A	14.212.131.102(广东-佛山)	男	大一	医学类	城镇	178	79	是	是	3 小时	30 分钟	3 小时	2 小时	4 小时	15 分钟及以下	4 小时	30 分钟	4 小时	3 小时	4 小时	4 小时	5 小时	4 小时	2 小时	2 小时	3 小时	3 小时	3 小时	4 小时
521	2025/3/23 14:32:11	207秒	微信	N/A	14.212.181.196(广东-佛山)	女	大一	文学类	城镇	160	63	是	是	没有	15 分钟及以下	没有	没有	没有	没有	15 分钟及以下	4 小时	15 分钟及以下	没有	1 小时	没有	1 小时	没有	15 分钟及以下	没有	没有	没有	1 小时	15 分钟及以下
522	2025/3/23 14:33:10	193秒	微信	N/A	120.231.137.162(广东-广州)	女	大二	经济管理类	城镇	162	49	否	否	15 分钟及以下	没有	15 分钟及以下	15 分钟及以下	30 分钟	15 分钟及以下	30 分钟	30 分钟	30 分钟	5 小时	3 小时	30 分钟	30 分钟	30 分钟	没有	15 分钟及以下	15 分钟及以下	30 分钟	没有	没有
